# Supplementary material for: Intention to reduce dietary salt and its influencing factors in middle-aged and older hypertensive patients: a theory of planned behavior-based cross-sectional study
Source: Front Public Health. 2026 Mar 3;14:1765900. doi: 10.3389/fpubh.2026.1765900 (PMC12992000; doi:10.3389/fpubh.2026.1765900)
Supplement: Supplementary file 2 [file Table_2.xlsx]

## Sheet: Sheet1
INT1.I am very concerned about the impact of high-salt diets on blood pressure.	PBC1.I am confident that I can maintain a low-salt diet over the next 4 weeks.	PBC2.Whether I maintain a low-salt diet in the next four weeks depends on whether I can control my own behavior.	PBC3.Over the next four weeks, it will be difficult for me to follow a low-salt diet.	INT2.I intend to start a low-salt diet as soon as possible.	INT3.I hope to maintain a low-salt diet for more than four weeks.	ATT1. If I maintain a low-salt diet, I can reduce my risk of stroke.	ATT2.If I maintain a low-salt diet, I can reduce my chances of developing heart disease.	ATT3.If I maintain a low-salt diet, my overall health will improve.	ATT4.In my opinion, a low-salt diet represents healthier eating habit.	SN1. My family members advise me to maintain a low-salt diet.	SN2.My friends with hypertension recommend that I maintain a low-salt diet	SN3.My primary doctor for hypertension advises me to maintain a low-salt diet.	1.age	2.Gender	3.Your ethnicity	4.What is your highest level of education?	5.What is your marital status?	6.Where is your household residence located?	7.Who currently take care of your daily meals?	8. What is your current occupation? (If retired, please indicate your previous industry/employer)	9.What is your monthly income? (Including salary, pensions, social security, family support, and government subsidies) ① <1,000 yuan	10.1your most recent measured weight	10.2Your height	11.1How many years have passed since you were first diagnosed with hypertension?______ year.	11.2How many years have you been taking antihypertensive medication?______ year.	12.Do you have a family history of hypertension?	13.In addition to hypertension, do you have any of the following conditions?	14.Are you currently taking traditional Chinese medicine (TCM) or Western medicine for blood pressure control?	15.How frequently do you smoke?	16.How often do you drink alcohol?	17.Have you ever promoted low-salt diet to people around you?	18.How often do you use low-sodium salt?	19.When purchasing food, how often do you check the salt/sodium content on nutrition labels?	20.How often do you use a measured salt spoon?
3	5	3	4	4	4	5	5	5	5	4	4	5	65.0	1	1.0	1	2.0	0.0	1.0	6	1	45.0	1.31	8.0	8.0	1	0	1.0	6.0	7.0	1.0	1.0	1.0	1.0
3	5	5	5	5	5	5	5	5	5	5	4	5	80.0	1	1.0	1	4.0	0.0	1.0	6	1	53.0	1.48	16.0	16.0	2	0	1.0	6.0	7.0	2.0	1.0	1.0	1.0
4	4	2	5	5	5	5	5	5	5	5	4	5	75.0	2	1.0	1	2.0	0.0	2.0	6	1	49.0	1.6	10.0	10.0	1	0	3.0	6.0	7.0	2.0	1.0	1.0	1.0
3	5	2	4	4	5	5	5	5	5	3	4	5	75.0	1	1.0	1	4.0	0.0	4.0	6	1	42.0	1.55	8.0	8.0	1	1	1.0	6.0	7.0	2.0	1.0	1.0	1.0
5	3	3	3	4	4	5	5	5	5	5	1	5	72.0	1	1.0	1	4.0	0.0	1.0	7	1	52.0	1.49	7.0	7.0	2	1	1.0	6.0	7.0	3.0	1.0	1.0	1.0
4	5	5	5	5	5	5	5	5	5	5	5	5	78.0	1	1.0	1	4.0	0.0	1.0	6	1	55.0	1.5	16.0	16.0	1	1	1.0	6.0	7.0	4.0	1.0	1.0	1.0
3	5	4	5	5	5	5	5	5	5	4	2	5	80.0	2	1.0	1	4.0	0.0	4.0	5	4	53.0	1.73	15.0	15.0	1	1	1.0	5.0	6.0	1.0	1.0	1.0	1.0
4	5	5	4	5	5	5	5	5	5	5	1	5	55.0	1	1.0	1	2.0	0.0	1.0	6	1	58.0	1.55	3.0	3.0	2	1	1.0	6.0	7.0	2.0	1.0	1.0	1.0
3	5	5	5	4	4	5	5	5	5	3	4	5	80.0	1	1.0	1	4.0	0.0	1.0	6	2	60.0	1.41	14.0	14.0	1	1	1.0	6.0	7.0	3.0	1.0	1.0	1.0
5	5	5	5	4	4	3	3	3	3	5	5	5	68.0	2	1.0	2	2.0	0.0	2.0	6	1	75.0	1.67	5.0	5.0	1	0	1.0	6.0	7.0	1.0	1.0	2.0	1.0
3	4	4	4	5	4	4	4	4	4	5	4	4	62.0	1	1.0	1	2.0	1.0	1.0	6	2	50.0	1.56	18.0	10.0	2	1	1.0	6.0	7.0	3.0	3.0	2.0	2.0
4	5	4	4	4	5	4	4	4	5	4	4	4	56.0	1	1.0	2	2.0	1.0	1.0	7	2	57.0	1.55	1.0	1.0	2	1	1.0	6.0	7.0	3.0	3.0	2.0	4.0
4	4	4	4	4	4	4	4	4	5	4	4	5	58.0	1	1.0	1	2.0	1.0	1.0	3	2	65.0	1.57	15.0	15.0	3	1	1.0	6.0	7.0	3.0	4.0	3.0	1.0
5	4	4	4	5	4	5	5	4	4	5	4	4	76.0	1	1.0	1	2.0	1.0	4.0	6	2	75.0	1.56	8.0	5.0	3	1	1.0	6.0	7.0	3.0	3.0	3.0	1.0
4	5	5	4	4	5	4	4	5	4	5	4	5	56.0	1	1.0	2	2.0	1.0	1.0	3	1	58.0	1.55	4.0	0.0	2	1	1.0	6.0	7.0	3.0	3.0	4.0	1.0
5	4	4	4	5	5	4	4	5	5	5	4	4	49.0	2	1.0	2	2.0	1.0	1.0	4	3	80.0	1.7	3.0	2.0	2	1	1.0	6.0	7.0	3.0	3.0	3.0	1.0
4	5	4	4	5	4	4	4	4	5	5	4	5	49.0	1	1.0	2	2.0	1.0	1.0	1	1	55.0	1.5	1.0	1.0	2	0	1.0	6.0	7.0	3.0	4.0	4.0	1.0
5	5	4	4	4	5	4	4	4	3	5	5	5	53.0	1	1.0	2	2.0	1.0	1.0	6	1	51.0	1.6	1.0	1.0	1	0	1.0	6.0	7.0	3.0	4.0	3.0	1.0
4	5	5	4	5	4	4	4	5	5	5	4	5	72.0	1	1.0	2	4.0	1.0	1.0	6	2	67.0	1.7	18.0	15.0	2	1	1.0	6.0	7.0	3.0	4.0	4.0	3.0
4	4	4	4	4	4	4	4	5	4	5	4	5	78.0	2	1.0	1	2.0	1.0	4.0	6	2	62.0	1.55	2.0	1.0	3	0	1.0	2.0	7.0	2.0	4.0	2.0	1.0
4	4	4	4	4	4	4	4	4	4	4	4	5	74.0	1	1.0	1	2.0	1.0	4.0	6	2	60.0	1.6	3.0	2.0	3	1	1.0	6.0	7.0	3.0	4.0	2.0	1.0
5	5	4	5	5	5	4	4	5	5	4	4	5	49.0	1	1.0	2	2.0	1.0	1.0	3	2	56.0	1.6	3.0	0.5	2	0	1.0	6.0	7.0	3.0	3.0	3.0	1.0
4	5	5	4	4	4	4	4	4	4	4	5	5	63.0	1	1.0	2	2.0	1.0	1.0	7	2	44.0	1.43	20.0	20.0	2	1	1.0	6.0	7.0	3.0	3.0	2.0	1.0
4	5	5	3	5	4	4	4	4	4	4	4	4	67.0	1	1.0	1	4.0	1.0	1.0	4	2	70.0	1.53	40+	30+	3	1	1.0	6.0	7.0	4.0	2.0	1.0	1.0
4	2	1	2	4	3	3	3	3	3	4	3	3	50.0	2	1.0	2	2.0	1.0	1.0	2	2	12.0	1.76	6.0	5.0	1	1	2.0	6.0	3.0	3.0	2.0	3.0	4.0
3	2	5	4	4	2	2	2	5	2	3	5	4	67.0	1	1.0	1	2.0	0.0	1.0	3	4	50.0	1.66	13.0	6.0	2	1	3.0	6.0	7.0	1.0	2.0	2.0	3.0
4	3	3	3	3	4	4	4	4	3	3	4	4	48.0	2	1.0	2	2.0	0.0	1.0	1	3	65.0	1.7	20.0	3.0	2	1	1.0	2.0	2.0	2.0	3.0	2.0	2.0
4	4	4	3	4	4	4	4	4	4	3	4	4	58.0	2	1.0	2	2.0	1.0	2.0	4	2	60.0	1.68	4.0	4.0	1	0	1.0	6.0	4.0	3.0	3.0	2.0	1.0
5	5	5	4	4	5	4	4	4	4	5	3	4	65.0	1	1.0	3	2.0	1.0	1.0	6	2	54.0	1.54	4.0	4.0	3	0	1.0	6.0	7.0	3.0	4.0	1.0	1.0
5	4	4	4	4	4	3	3	4	4	4	4	4	71.0	1	1.0	1	4.0	1.0	1.0	6	2	59.0	1.53	12月	12月	2	1	3.0	6.0	7.0	4.0	1.0	1.0	1.0
4	3	4	4	4	4	3	3	3	4	4	3	4	60.0	1	1.0	2	3.0	0.0	1.0	6	2	60.0	1.55	12.0	8.0	2	1	2.0	6.0	6.0	1.0	1.0	1.0	1.0
4	4	4	4	4	4	3	2	4	4	4	4	4	80.0	1	1.0	1	4.0	0.0	1.0	6	2	61.0	1.6	15.0	15.0	1	1	1.0	6.0	7.0	1.0	1.0	1.0	1.0
4	3	4	3	4	4	4	4	5	4	4	4	4	68.0	2	1.0	2	4.0	1.0	1.0	2	2	61.0	1.69	10.0	10.0	1	0	1.0	5.0	2.0	2.0	3.0	1.0	1.0
4	3	4	4	3	3	4	4	5	3	3	3	4	53.0	1	1.0	1	2.0	0.0	1.0	6	1	61.0	1.52	3.0	3.0	1	0	1.0	6.0	5.0	1.0	2.0	1.0	1.0
4	3	4	2	3	3	4	4	4	4	3	3	4	57.0	1	1.0	1	4.0	0.0	1.0	6	1	60.0	1.55	8.0	8.0	1	0	1.0	6.0	7.0	2.0	2.0	1.0	1.0
3	4	4	4	4	4	3	3	4	4	4	4	5	59.0	1	1.0	1	2.0	1.0	1.0	6	1	70.0	1.62	7.0	7.0	2	1	1.0	6.0	7.0	3.0	1.0	1.0	1.0
3	4	4	4	4	5	3	3	4	4	3	3	5	80.0	1	1.0	2	2.0	1.0	1.0	6	2	51.0	1.43	11.0	5.0	1	1	1.0	6.0	7.0	1.0	1.0	2.0	1.0
1	5	5	4	5	5	4	4	5	5	5	4	5	67.0	1	1.0	2	4.0	1.0	1.0	6	2	68.0	1.55	15.0	15.0	2	0	1.0	6.0	7.0	1.0	3.0	1.0	1.0
4	3	4	2	3	3	4	4	4	4	4	4	4	54.0	2	1.0	1	2.0	0.0	2.0	6	3	63.0	1.62	3.0	3.0	2	0	1.0	5.0	1.0	1.0	1.0	1.0	1.0
4	3	4	3	3	4	4	4	4	4	4	4	4	73.0	2	1.0	1	2.0	0.0	2.0	6	1	62.0	1.63	6.0	6.0	2	0	1.0	3.0	2.0	2.0	2.0	1.0	1.0
5	5	5	4	5	5	5	5	5	5	5	5	5	59.0	1	1.0	1	2.0	0.0	1.0	6	2	60.0	1.63	3.0	3.0	1	1	1.0	6.0	7.0	3.0	4.0	3.0	1.0
3	2	3	1	2	2	3	3	3	3	3	4	4	71.0	2	1.0	1	3.0	0.0	1.0	6	2	56.0	1.58	21.0	21.0	2	1	1.0	6.0	7.0	1.0	1.0	1.0	1.0
4	3	3	2	3	3	4	4	4	4	3	4	4	59.0	1	1.0	1	2.0	0.0	1.0	6	2	50.0	1.53	20.0	20.0	1	0	1.0	6.0	7.0	2.0	2.0	1.0	1.0
4	3	3	3	3	3	4	4	4	3	3	4	4	60.0	2	1.0	3	2.0	0.0	2.0	6	2	57.0	1.61	13.0	13.0	2	0	1.0	2.0	1.0	2.0	2.0	2.0	1.0
4	4	4	4	4	4	4	4	4	3	4	4	5	53.0	1	1.0	1	2.0	0.0	1.0	6	2	51.0	1.53	5.0	5.0	1	0	2.0	6.0	7.0	3.0	3.0	3.0	3.0
3	3	3	3	4	4	4	4	4	4	4	4	5	73.0	1	1.0	1	2.0	1.0	1.0	6	1	53.0	1.58	3.0	3.0	1	0	1.0	6.0	7.0	3.0	2.0	2.0	2.0
4	3	4	3	3	3	4	4	4	3	4	4	5	65.0	2	1.0	2	2.0	0.0	1.0	6	1	50.0	1.55	3.0	3.0	1	0	3.0	6.0	1.0	2.0	2.0	2.0	2.0
4	2	4	2	2	2	4	4	4	4	4	4	5	58.0	1	1.0	1	2.0	0.0	1.0	6	1	50.0	1.57	1.0	1.0	1	0	1.0	6.0	6.0	1.0	1.0	1.0	1.0
5	5	5	4	5	5	5	5	5	5	4	5	5	48.0	1	1.0	4	2.0	1.0	1.0	5	4	57.0	1.65	1.0	1.0	1	0	1.0	6.0	7.0	4.0	4.0	4.0	4.0
4	3	4	3	4	4	5	5	5	5	4	5	5	61.0	2	1.0	4	2.0	1.0	1.0	5	4	63.0	1.7	3.0	2.0	1	0	1.0	5.0	1.0	3.0	3.0	2.0	3.0
5	4	5	4	5	5	4	5	5	4	4	4	5	51.0	1	1.0	1	2.0	0.0	1.0	6	1	52.0	1.55	155.0	52.0	1	0	1.0	6.0	7.0	2.0	2.0	3.0	2.0
4	3	4	2	3	3	4	4	4	4	3	4	5	79.0	1	1.0	1	2.0	0.0	1.0	6	1	56.0	1.57	15.0	15.0	1	0	1.0	6.0	7.0	1.0	1.0	1.0	1.0
3	3	4	3	3	4	4	4	4	3	4	4	4	49.0	2	1.0	2	3.0	1.0	1.0	4	3	62.0	1.65	2.0	2.0	2	0	1.0	5.0	6.0	2.0	4.0	4.0	4.0
3	3	4	2	3	3	4	3	3	3	4	4	4	71.0	2	1.0	1	2.0	0.0	2.0	6	2	55.0	1.6	1.0	1.0	1	0	1.0	2.0	4.0	1.0	4.0	3.0	3.0
4	3	3	2	4	4	3	3	4	4	4	4	4	73.0	1	1.0	1	4.0	0.0	1.0	6	1	40.0	1.5	5.0	5.0	1	1	1.0	6.0	7.0	3.0	2.0	1.0	1.0
3	3	4	2	4	4	4	4	4	4	4	3	4	51.0	2	1.0	2	2.0	1.0	2.0	6	2	63.0	1.72	1.0	1.0	1	0	1.0	5.0	5.0	3.0	4.0	4.0	3.0
5	4	4	4	4	4	5	5	5	4	4	4	5	68.0	1	1.0	1	2.0	0.0	2.0	4	2	52.0	1.61	5.0	5.0	2	0	1.0	6.0	7.0	3.0	4.0	4.0	4.0
4	3	3	3	3	4	4	4	4	4	4	4	4	64.0	1	1.0	1	2.0	0.0	1.0	6	1	53.0	1.5	1.0	1.0	1	1	1.0	6.0	7.0	4.0	4.0	4.0	1.0
4	4	4	3	4	5	4	4	5	4	4	4	4	51.0	1	1.0	1	2.0	1.0	1.0	3	2	54.0	1.62	2.0	2.0	1	0	1.0	6.0	7.0	4.0	4.0	4.0	4.0
4	3	2	3	4	4	4	4	5	3	5	4	5	64.0	1	1.0	1	2.0	0.0	4.0	6	1	45.0	1.56	3.0	3.0	1	0	1.0	6.0	7.0	1.0	4.0	3.0	3.0
4	4	4	3	4	5	4	4	4	4	4	4	4	71.0	1	1.0	1	2.0	1.0	2.0	3	2	57.0	1.65	1.0	1.0	1	0	1.0	6.0	7.0	3.0	4.0	4.0	4.0
4	3	3	2	3	4	4	4	4	4	4	3	4	61.0	1	1.0	1	4.0	0.0	1.0	6	2	44.0	1.55	2.0	2.0	1	1	1.0	6.0	7.0	3.0	4.0	2.0	1.0
4	4	4	3	4	4	3	3	4	4	4	4	4	53.0	1	1.0	3	2.0	1.0	4.0	2	4	51.0	1.55	20.0	18.0	2	1	1.0	6.0	5.0	1.0	1.0	1.0	1.0
4	3	4	2	3	4	4	4	5	4	3	3	4	47.0	2	1.0	3	2.0	1.0	2.0	4	4	91.0	1.76	15.0	14.0	2	1	1.0	5.0	5.0	1.0	1.0	1.0	1.0
4	4	3	4	4	5	4	4	3	5	4	5	5	66.0	1	1.0	1	2.0	1.0	1.0	6	2	58.0	1.58	10.0	10.0	3	1	3.0	6.0	7.0	3.0	3.0	1.0	1.0
4	4	4	5	4	4	3	3	5	4	5	5	5	69.0	1	1.0	1	2.0	1.0	3.0	1	2	65.0	1.56	1.0	1.0	3	1	1.0	6.0	7.0	4.0	2.0	3.0	1.0
4	5	4	4	4	4	4	5	5	5	3	4	5	80.0	1	1.0	1	4.0	1.0	1.0	6	2	40.0	1.6	3.0	3.0	1	1	1.0	6.0	7.0	4.0	3.0	4.0	4.0
4	5	4	4	5	5	3	3	4	4	3	5	5	53.0	1	1.0	1	2.0	0.0	1.0	6	1	60.0	1.6	3.0	3.0	1	0	1.0	6.0	2.0	3.0	3.0	1.0	1.0
4	4	4	4	4	3	4	4	4	5	4	5	4	80.0	1	1.0	1	2.0	0.0	4.0	6	1	40.0	1.42	1.0	1.0	1	1	1.0	6.0	7.0	3.0	2.0	2.0	1.0
3	4	4	3	4	4	4	2	2	2	5	4	5	60.0	1	1.0	1	2.0	0.0	1.0	6	1	51.0	1.52	10.0	10.0	1	0	1.0	6.0	1.0	4.0	3.0	3.0	2.0
4	4	4	4	4	4	3	3	3	3	5	5	5	64.0	1	1.0	1	2.0	0.0	3.0	6	1	50.0	1.52	10.0	2.0	1	0	2.0	6.0	5.0	3.0	2.0	1.0	1.0
3	5	4	4	4	4	5	4	4	5	4	5	4	75.0	1	1.0	1	4.0	0.0	1.0	6	2	40.0	1.52	15.0	15.0	2	0	1.0	6.0	7.0	3.0	4.0	4.0	1.0
4	3	4	5	5	5	4	4	5	4	5	4	4	69.0	1	1.0	1	2.0	1.0	1.0	6	2	51.0	1.5	10.0	10.0	2	0	1.0	6.0	7.0	3.0	1.0	1.0	1.0
3	5	5	4	4	4	4	4	4	5	4	4	5	72.0	1	1.0	1	2.0	0.0	3.0	6	2	50.0	1.49	8.0	8.0	1	1	1.0	6.0	1.0	3.0	2.0	2.0	1.0
4	5	3	2	3	3	4	4	3	3	4	4	4	60.0	1	1.0	2	2.0	1.0	1.0	3	2	63.0	1.55	2.0	2.0	2	1	2.0	6.0	7.0	1.0	3.0	3.0	1.0
3	5	4	5	4	5	5	4	4	4	4	4	4	48.0	1	1.0	3	2.0	1.0	1.0	2	3	62.0	1.66	1.0	1.0	2	0	1.0	6.0	7.0	3.0	4.0	4.0	2.0
5	4	4	4	4	4	5	4	4	5	5	4	4	53.0	1	1.0	1	2.0	0.0	2.0	3	2	56.0	1.56	10.0	10.0	2	1	3.0	6.0	7.0	2.0	2.0	1.0	2.0
4	5	4	3	4	4	4	4	3	4	4	4	4	54.0	2	1.0	1	3.0	1.0	4.0	6	1	71.0	1.73	6.0	3.0	1	0	1.0	3.0	6.0	1.0	2.0	1.0	2.0
3	5	5	4	4	3	5	5	4	4	5	5	4	45.0	1	1.0	3	2.0	1.0	1.0	1	2	63.0	1.63	4.0	3.0	1	1	1.0	6.0	7.0	4.0	4.0	3.0	4.0
4	3	4	3	3	3	3	4	3	4	4	3	3	63.0	1	1.0	1	2.0	1.0	1.0	3	2	60.0	1.65	1.0	1.0	1	0	1.0	6.0	7.0	3.0	4.0	4.0	2.0
3	4	4	3	4	4	4	4	4	4	5	3	5	80.0	2	1.0	1	1.0	0.0	1.0	6	1	47.0	1.65	3.0	1.0	1	0	1.0	3.0	6.0	1.0	2.0	1.0	1.0
3	3	3	3	3	3	3	4	4	4	3	3	3	72.0	2	1.0	2	2.0	0.0	2.0	6	1	60.0	1.66	2.0	2.0	1	1	1.0	1.0	3.0	2.0	1.0	1.0	1.0
3	3	4	3	3	3	3	3	4	3	4	4	4	64.0	2	1.0	2	2.0	0.0	2.0	6	2	60.0	1.7	2.0	2.0	1	1	1.0	2.0	3.0	1.0	1.0	1.0	1.0
3	3	3	3	3	3	3	3	4	3	4	3	4	56.0	2	1.0	1	2.0	0.0	2.0	6	1	69.0	1.76	6.0	5.0	1	0	1.0	3.0	2.0	1.0	1.0	1.0	1.0
3	3	4	3	3	3	3	3	4	4	4	4	4	71.0	2	1.0	2	2.0	0.0	4.0	6	1	66.0	1.69	8.0	7.0	2	0	1.0	3.0	2.0	1.0	1.0	1.0	1.0
4	4	3	4	4	4	4	4	4	4	4	4	4	53.0	1	1.0	1	2.0	0.0	1.0	6	1	50.0	1.56	6.0	3.0	1	0	1.0	5.0	6.0	2.0	3.0	2.0	3.0
4	3	4	2	3	4	4	4	4	4	4	4	4	76.0	2	2.0	1	2.0	0.0	2.0	6	2	52.0	1.56	6.0	6.0	1	1	1.0	2.0	1.0	2.0	2.0	2.0	2.0
4	3	3	3	4	4	4	4	4	4	4	4	4	71.0	2	2.0	1	2.0	1.0	2.0	3	2	58.0	1.69	4.0	4.0	1	1	3.0	2.0	4.0	2.0	2.0	2.0	2.0
4	4	4	3	3	4	4	4	4	4	4	4	4	68.0	1	2.0	1	2.0	1.0	1.0	5	2	53.0	1.57	5.0	5.0	1	1	1.0	6.0	7.0	3.0	3.0	2.0	3.0
4	4	4	4	5	5	5	5	5	5	4	4	5	63.0	1	1.0	1	2.0	1.0	1.0	3	2	60.0	1.6	5.0	5.0	2	1	3.0	6.0	7.0	4.0	4.0	3.0	3.0
5	3	3	4	5	5	5	5	5	5	5	4	4	46.0	1	1.0	2	2.0	0.0	2.0	5	4	90.0	1.72	8.0	8.0	1	1	2.0	5.0	6.0	4.0	3.0	4.0	4.0
4	4	4	4	5	5	5	5	5	5	4	4	5	58.0	2	1.0	1	4.0	0.0	4.0	6	2	70.0	1.65	3.0	3.0	1	1	1.0	2.0	7.0	2.0	2.0	2.0	3.0
4	3	4	2	3	3	4	4	4	4	4	3	4	53.0	2	1.0	2	3.0	1.0	4.0	3	3	80.0	1.75	1.0	1.0	1	0	1.0	4.0	5.0	2.0	2.0	2.0	2.0
4	3	4	3	3	3	4	4	4	4	4	4	3	58.0	2	1.0	1	2.0	1.0	2.0	4	2	70.0	1.7	5.0	3.0	1	0	2.0	2.0	2.0	2.0	2.0	1.0	3.0
4	3	4	3	2	2	4	4	4	4	2	3	4	63.0	2	2.0	1	2.0	0.0	1.0	6	1	13.0	1.6	2.0	2.0	1	0	1.0	6.0	7.0	1.0	3.0	1.0	2.0
4	4	3	4	4	4	4	4	4	3	4	4	5	54.0	2	1.0	3	2.0	1.0	4.0	5	3	70.0	1.71	3.0	3.0	2	1	1.0	2.0	2.0	1.0	1.0	1.0	1.0
3	4	3	4	3	3	3	3	3	4	4	4	3	62.0	1	1.0	3	2.0	1.0	1.0	4	3	51.0	1.57	4.0	4.0	2	1	1.0	6.0	7.0	1.0	1.0	2.0	1.0
3	4	3	4	4	4	4	4	3	3	3	3	3	47.0	2	1.0	3	2.0	1.0	4.0	2	3	67.0	1.65	3.0	3.0	1	1	1.0	1.0	2.0	1.0	1.0	1.0	2.0
3	3	3	4	4	3	4	3	4	3	3	3	3	47.0	1	1.0	3	3.0	1.0	4.0	2	3	61.0	1.57	5.0	3.0	2	1	1.0	6.0	7.0	2.0	2.0	3.0	3.0
4	5	5	5	4	5	5	4	5	4	4	4	5	71.0	1	1.0	1	2.0	0.0	1.0	6	3	50.0	1.56	1.0	0.5	1	0	1.0	4.0	7.0	1.0	1.0	1.0	1.0
5	4	4	3	4	4	4	4	5	5	5	4	4	50.0	2	1.0	2	2.0	0.0	2.0	6	3	83.0	1.7	1.0	1.0	1	0	1.0	6.0	7.0	2.0	2.0	2.0	1.0
4	3	4	4	4	4	4	5	5	5	4	3	4	52.0	2	1.0	3	2.0	0.0	2.0	1	3	70.0	1.68	5.0	5.0	1	0	1.0	2.0	3.0	1.0	1.0	1.0	3.0
5	5	5	5	5	5	4	5	4	4	4	5	5	76.0	1	1.0	1	2.0	0.0	2.0	6	2	52.0	1.6	0.5	0.5	1	1	3.0	6.0	7.0	2.0	3.0	2.0	3.0
3	3	4	2	3	2	4	4	4	4	3	4	4	61.0	1	1.0	1	4.0	0.0	1.0	6	2	68.0	1.56	6.0	2.0	1	1	3.0	6.0	7.0	1.0	2.0	1.0	1.0
3	5	5	5	4	4	5	4	4	4	5	5	5	67.0	2	1.0	2	2.0	0.0	2.0	2	3	74.0	1.78	2.0	2.0	2	0	2.0	1.0	1.0	1.0	1.0	1.0	1.0
4	4	5	5	5	5	4	3	3	3	5	3	3	56.0	2	1.0	1	2.0	0.0	1.0	5	2	71.0	1.8	4.0	4.0	2	1	2.0	6.0	1.0	1.0	1.0	1.0	2.0
3	3	4	3	4	2	4	5	4	3	3	4	3	50.0	1	1.0	3	2.0	1.0	4.0	2	4	52.0	1.63	1.0	1.0	1	0	1.0	6.0	7.0	4.0	4.0	4.0	4.0
3	3	4	3	3	3	3	3	4	4	4	4	5	58.0	2	1.0	2	2.0	0.0	1.0	4	2	53.0	1.62	2.0	1.0	1	1	2.0	2.0	1.0	3.0	3.0	1.0	1.0
3	2	3	2	3	2	3	3	4	3	3	3	4	46.0	2	1.0	3	2.0	0.0	1.0	6	3	60.0	1.7	1.0	1.0	1	1	3.0	1.0	5.0	1.0	3.0	2.0	1.0
2	4	4	5	4	4	4	4	5	4	4	4	4	45.0	2	1.0	3	2.0	1.0	2.0	3	3	64.0	1.7	3.0	1.0	2	0	2.0	3.0	5.0	3.0	3.0	3.0	3.0
4	3	4	4	4	4	5	5	4	4	4	4	4	45.0	2	2.0	2	2.0	0.0	1.0	3	2	73.0	1.72	5.0	5.0	1	1	1.0	1.0	2.0	4.0	4.0	1.0	1.0
4	5	4	5	5	5	5	5	4	4	5	5	5	48.0	1	1.0	1	2.0	0.0	1.0	6	2	65.0	1.6	1.0	1.0	1	1	1.0	6.0	7.0	4.0	4.0	4.0	4.0
4	4	4	4	4	4	5	5	4	4	4	5	5	47.0	2	2.0	1	2.0	0.0	1.0	6	2	90.0	1.75	2.0	2.0	1	0	1.0	1.0	1.0	4.0	3.0	2.0	4.0
4	4	4	4	5	5	5	5	4	4	4	5	5	46.0	2	2.0	2	2.0	0.0	1.0	3	2	60.0	1.65	3.0	3.0	1	0	1.0	1.0	2.0	4.0	4.0	2.0	4.0
4	3	4	1	4	4	4	4	4	3	4	4	4	57.0	1	2.0	1	2.0	0.0	1.0	6	1	60.0	1.55	12.0	12.0	1	0	1.0	6.0	7.0	3.0	3.0	1.0	4.0
3	5	4	5	5	5	5	5	4	4	4	5	5	45.0	2	2.0	2	2.0	0.0	1.0	3	3	67.0	1.62	4.0	4.0	1	1	1.0	1.0	2.0	3.0	3.0	2.0	4.0
3	4	4	4	4	4	4	4	5	5	5	4	5	50.0	1	1.0	1	2.0	0.0	4.0	5	2	50.0	1.42	2.0	2.0	1	0	1.0	6.0	7.0	3.0	3.0	4.0	3.0
5	4	3	4	4	4	4	4	4	4	4	4	4	45.0	1	1.0	2	3.0	0.0	3.0	2	2	42.0	1.54	1.0	1.0	1	1	3.0	6.0	7.0	2.0	3.0	3.0	3.0
5	5	4	5	4	4	5	4	4	4	5	3	4	55.0	1	1.0	1	2.0	1.0	1.0	5	3	50.0	1.52	1.0	1.0	1	1	1.0	6.0	6.0	3.0	3.0	3.0	3.0
4	5	4	4	4	4	4	5	5	5	4	4	3	79.0	1	1.0	2	2.0	1.0	1.0	5	2	12.0	1.55	3.0	3.0	1	1	1.0	6.0	7.0	4.0	4.0	4.0	4.0
5	4	4	4	4	4	2	3	2	4	5	4	3	47.0	2	1.0	2	2.0	0.0	2.0	4	2	56.0	1.71	8.0	3.0	1	0	1.0	1.0	3.0	1.0	1.0	1.0	1.0
3	3	4	4	3	3	4	4	4	3	3	4	3	80.0	2	1.0	1	3.0	1.0	4.0	5	4	70.0	1.6	10.0	10.0	1	1	3.0	6.0	6.0	3.0	3.0	2.0	3.0
5	4	5	4	4	4	4	4	5	4	4	4	5	69.0	2	1.0	2	2.0	0.0	2.0	6	1	65.0	1.65	8.0	8.0	1	1	1.0	5.0	3.0	3.0	2.0	2.0	1.0
3	4	4	4	3	4	4	3	3	3	5	3	4	60.0	1	1.0	1	4.0	0.0	1.0	6	1	43.0	1.53	7.0	7.0	1	0	3.0	6.0	7.0	2.0	2.0	1.0	1.0
5	4	5	4	5	5	5	5	5	5	5	5	5	60.0	1	1.0	1	2.0	1.0	1.0	5	3	65.0	1.54	4.0	4.0	2	1	1.0	6.0	7.0	3.0	2.0	2.0	2.0
5	5	5	4	5	5	5	5	5	5	5	5	5	64.0	1	1.0	1	2.0	1.0	1.0	3	3	59.0	1.57	5.0	2.0	1	0	1.0	6.0	7.0	3.0	2.0	3.0	2.0
5	4	5	3	4	5	5	5	5	5	5	5	5	75.0	2	1.0	1	2.0	1.0	2.0	4	3	61.0	1.64	14.0	14.0	1	1	1.0	5.0	6.0	4.0	3.0	1.0	2.0
3	4	5	4	4	5	5	5	5	5	5	5	5	64.0	2	1.0	1	2.0	1.0	2.0	6	3	65.0	1.56	5.0	5.0	1	0	1.0	5.0	5.0	3.0	2.0	2.0	1.0
5	4	5	4	5	4	5	5	5	3	5	5	5	45.0	2	1.0	3	3.0	1.0	5.0	3	3	67.0	1.68	3.0	3.0	1	0	1.0	6.0	6.0	3.0	4.0	3.0	2.0
3	5	5	4	4	5	5	5	5	5	5	5	5	71.0	1	1.0	1	4.0	1.0	1.0	5	2	55.0	1.51	14.0	14.0	2	1	1.0	6.0	5.0	4.0	2.0	1.0	4.0
4	4	5	4	4	5	5	5	5	5	5	4	5	58.0	1	1.0	1	2.0	1.0	1.0	5	3	63.0	1.58	6.0	3.0	2	1	1.0	6.0	7.0	4.0	3.0	1.0	2.0
4	2	1	1	1	4	5	4	4	5	3	3	4	61.0	2	1.0	2	2.0	0.0	2.0	6	2	58.0	1.65	4.0	4.0	2	1	1.0	2.0	3.0	1.0	1.0	1.0	1.0
5	5	5	5	5	5	5	5	5	5	5	5	5	58.0	2	1.0	2	2.0	1.0	2.0	5	2	73.0	1.72	7.0	7.0	1	1	3.0	1.0	4.0	4.0	3.0	2.0	2.0
4	2	3	3	2	2	2	2	2	3	4	2	4	64.0	2	2.0	1	2.0	0.0	1.0	4	2	63.0	1.68	7.0	7.0	1	1	3.0	3.0	5.0	1.0	2.0	1.0	1.0
4	2	3	3	2	2	2	2	2	3	3	2	4	66.0	1	2.0	2	2.0	0.0	1.0	2	3	51.0	1.59	8.0	8.0	1	1	1.0	6.0	7.0	1.0	1.0	1.0	1.0
3	3	3	4	2	3	3	3	3	3	3	3	2	62.0	1	2.0	2	2.0	0.0	1.0	3	2	48.0	1.57	9.0	9.0	1	1	1.0	6.0	6.0	1.0	1.0	1.0	1.0
3	3	2	3	3	3	3	2	3	3	2	3	2	70.0	1	2.0	2	2.0	0.0	4.0	3	3	48.0	1.51	7.0	7.0	1	1	1.0	6.0	6.0	1.0	1.0	1.0	1.0
3	2	2	3	2	2	2	2	2	3	3	3	2	80.0	1	2.0	2	2.0	0.0	1.0	2	3	58.0	1.57	9.0	9.0	1	1	3.0	6.0	7.0	2.0	1.0	1.0	1.0
2	2	2	2	2	3	3	2	3	3	3	3	2	80.0	1	2.0	2	2.0	0.0	4.0	1	4	54.0	1.61	8.0	8.0	1	1	1.0	6.0	6.0	2.0	2.0	1.0	1.0
3	2	2	3	2	2	2	2	3	2	3	3	3	78.0	1	2.0	2	2.0	0.0	4.0	1	4	48.0	1.56	9.0	9.0	1	1	1.0	6.0	6.0	1.0	1.0	2.0	1.0
3	3	2	3	3	3	2	3	2	3	3	3	3	77.0	1	2.0	2	2.0	0.0	4.0	2	3	56.0	1.56	9.0	9.0	1	1	1.0	6.0	6.0	2.0	2.0	1.0	2.0
3	3	3	2	3	3	2	2	2	2	3	3	2	80.0	1	2.0	1	4.0	0.0	4.0	6	2	51.0	1.55	8.0	8.0	1	1	1.0	6.0	6.0	1.0	2.0	2.0	1.0
4	5	4	5	4	5	5	4	5	5	5	4	4	47.0	1	1.0	2	3.0	1.0	4.0	6	3	50.0	1.66	3.0	3.0	1	0	3.0	6.0	7.0	3.0	4.0	3.0	4.0
4	5	3	5	4	5	3	4	4	3	5	4	4	50.0	1	1.0	2	4.0	0.0	6.0	5	5	55.0	1.7	6.0	5.0	1	0	3.0	1.0	2.0	4.0	2.0	4.0	1.0
1	1	1	1	1	1	1	3	3	3	3	3	4	53.0	2	1.0	1	2.0	1.0	4.0	3	2	47.0	1.73	7.0	7.0	2	1	1.0	1.0	1.0	1.0	1.0	1.0	1.0
3	4	3	3	1	3	4	4	4	4	3	3	4	62.0	1	1.0	2	2.0	1.0	2.0	6	2	54.0	1.72	4.0	3.0	1	1	3.0	1.0	3.0	2.0	2.0	2.0	2.0
4	2	4	3	2	3	5	4	4	4	3	3	4	65.0	1	1.0	2	2.0	1.0	2.0	3	2	68.0	1.62	4.0	4.0	1	1	3.0	6.0	5.0	2.0	2.0	1.0	1.0
5	5	5	5	5	5	5	4	4	4	5	4	4	80.0	1	1.0	1	2.0	0.0	1.0	3	2	72.0	1.64	10.0	10.0	1	1	3.0	3.0	3.0	3.0	4.0	4.0	4.0
3	3	4	3	4	3	4	4	4	4	4	3	4	70.0	2	1.0	1	2.0	0.0	4.0	6	2	82.0	1.72	20.0	20.0	2	1	1.0	5.0	1.0	1.0	1.0	1.0	1.0
3	3	3	3	3	4	4	4	4	4	4	4	4	50.0	2	1.0	3	2.0	1.0	2.0	4	3	78.0	1.75	8.0	8.0	1	0	1.0	2.0	2.0	1.0	1.0	1.0	1.0
4	4	4	4	4	4	4	4	4	4	4	4	4	80.0	2	1.0	1	1.0	0.0	1.0	6	2	72.0	1.66	30.0	30.0	1	0	1.0	2.0	1.0	1.0	1.0	1.0	1.0
4	3	3	4	3	5	5	4	4	4	4	3	4	53.0	2	1.0	2	3.0	0.0	1.0	4	3	65.0	1.66	3.0	0.5	1	0	1.0	1.0	2.0	2.0	1.0	1.0	1.0
4	3	4	2	4	4	5	4	4	4	5	4	5	66.0	1	1.0	1	2.0	0.0	1.0	6	2	65.0	1.5	13.0	6.0	1	1	1.0	6.0	7.0	4.0	3.0	1.0	1.0
2	3	4	2	3	2	3	3	3	3	3	2	3	49.0	2	1.0	1	2.0	0.0	1.0	4	2	65.0	1.63	2.0	2.0	1	1	3.0	1.0	3.0	2.0	3.0	1.0	1.0
4	3	4	2	3	4	4	3	4	4	3	4	4	61.0	1	1.0	1	4.0	1.0	4.0	4	2	56.0	1.54	4.0	4.0	2	0	3.0	6.0	5.0	1.0	2.0	1.0	1.0
4	4	4	3	4	4	3	5	4	4	3	4	4	50.0	1	1.0	1	2.0	0.0	1.0	6	3	70.0	1.64	4.0	2.0	1	1	1.0	1.0	2.0	1.0	1.0	1.0	1.0
5	4	4	4	4	4	4	4	4	4	5	4	4	51.0	1	1.0	1	2.0	0.0	1.0	6	2	66.0	1.57	1.0	1.0	1	0	1.0	6.0	7.0	1.0	1.0	1.0	1.0
4	3	5	3	3	4	3	4	4	4	4	3	4	45.0	1	1.0	3	3.0	1.0	6.0	3	5	48.0	1.65	0.5	0.5	1	0	1.0	6.0	3.0	1.0	4.0	3.0	1.0
5	5	4	1	5	4	4	2	4	4	5	4	4	46.0	2	1.0	2	2.0	0.0	2.0	4	2	68.0	1.68	5.0	5.0	2	0	1.0	1.0	3.0	4.0	4.0	4.0	4.0
3	3	1	5	4	1	2	1	1	4	3	1	4	51.0	2	2.0	2	1.0	0.0	1.0	4	3	63.0	1.68	3.0	1.0	1	0	3.0	5.0	4.0	3.0	3.0	3.0	1.0
5	5	4	4	5	5	4	5	4	4	4	4	4	61.0	2	1.0	1	2.0	0.0	2.0	6	1	65.0	1.65	2.0	1.0	1	1	1.0	5.0	6.0	2.0	2.0	2.0	2.0
4	3	4	3	4	4	4	5	5	5	4	4	5	57.0	1	1.0	3	2.0	1.0	1.0	3	2	58.0	1.6	2.0	2.0	1	0	3.0	6.0	7.0	2.0	2.0	1.0	1.0
3	2	3	5	3	4	3	4	2	5	4	4	3	73.0	2	1.0	1	4.0	0.0	4.0	6	1	47.0	1.58	3.0	2.0	1	1	1.0	6.0	7.0	1.0	1.0	1.0	1.0
5	5	5	4	5	5	4	4	4	5	2	2	4	66.0	2	1.0	4	2.0	1.0	2.0	5	4	68.0	1.76	30.0	21.0	2	1	1.0	6.0	6.0	1.0	1.0	1.0	1.0
5	5	5	5	5	4	5	5	5	5	5	5	5	72.0	1	1.0	3	2.0	0.0	1.0	4	3	44.0	1.56	16.0	16.0	1	1	1.0	6.0	7.0	4.0	4.0	3.0	1.0
3	4	4	4	4	4	4	4	3	3	2	2	4	71.0	1	1.0	1	4.0	0.0	1.0	6	2	66.0	1.54	6.0	2.0	1	0	1.0	6.0	7.0	2.0	1.0	1.0	1.0
5	4	5	4	5	5	3	3	5	5	4	2	4	77.0	2	1.0	1	4.0	0.0	1.0	6	1	41.0	1.52	3.0	3.0	3	0	1.0	1.0	1.0	1.0	1.0	1.0	1.0
3	4	4	4	4	4	2	2	4	4	2	2	2	71.0	1	1.0	1	4.0	0.0	1.0	6	1	52.0	1.52	20.0	20.0	3	0	1.0	6.0	7.0	1.0	1.0	1.0	1.0
3	4	4	3	3	3	3	3	4	4	2	2	4	74.0	1	1.0	1	2.0	0.0	1.0	6	2	50.0	1.62	2.0	2.0	1	0	1.0	6.0	7.0	1.0	1.0	1.0	1.0
4	4	4	4	4	4	3	3	4	4	4	3	4	72.0	1	1.0	1	4.0	0.0	1.0	6	1	45.0	1.5	10.0	10.0	1	1	1.0	6.0	7.0	1.0	1.0	1.0	1.0
4	4	4	4	4	4	3	3	4	4	2	2	4	72.0	1	1.0	1	2.0	0.0	1.0	6	2	62.0	1.55	1.0	1.0	1	0	1.0	6.0	7.0	1.0	1.0	1.0	1.0
2	4	4	4	4	4	4	4	4	4	2	2	4	80.0	2	1.0	1	2.0	0.0	2.0	6	2	60.0	1.52	4.0	4.0	1	0	1.0	6.0	7.0	1.0	1.0	1.0	1.0
5	5	5	5	5	5	4	4	4	5	2	4	5	72.0	1	1.0	1	2.0	0.0	1.0	6	1	52.0	1.6	4.0	4.0	1	0	1.0	6.0	7.0	1.0	1.0	1.0	1.0
3	3	3	3	3	3	3	3	3	4	2	2	4	65.0	2	1.0	1	4.0	0.0	1.0	6	1	65.0	1.7	5.0	5.0	1	0	1.0	2.0	7.0	1.0	1.0	1.0	1.0
4	3	3	4	4	4	4	4	4	4	2	2	4	68.0	2	1.0	1	2.0	0.0	2.0	6	1	50.0	1.61	5.0	3.0	1	0	1.0	5.0	1.0	2.0	1.0	1.0	1.0
3	3	4	4	4	4	4	4	4	4	2	2	4	79.0	2	1.0	1	4.0	0.0	4.0	6	1	53.0	1.56	6.0	5.0	2	0	1.0	5.0	7.0	1.0	1.0	1.0	1.0
3	4	3	4	4	4	3	3	4	4	4	3	4	72.0	1	1.0	1	2.0	0.0	4.0	6	2	59.0	1.45	13.0	13.0	1	0	1.0	6.0	7.0	1.0	1.0	1.0	1.0
2	3	3	2	3	3	3	3	4	2	2	2	4	60.0	2	1.0	2	2.0	0.0	3.0	6	1	57.0	1.56	11.0	10.0	1	0	1.0	2.0	1.0	1.0	1.0	1.0	1.0
5	4	4	5	4	4	3	3	4	4	2	2	4	55.0	1	1.0	1	2.0	0.0	1.0	6	1	55.0	1.55	12.0	12.0	1	0	1.0	6.0	7.0	1.0	1.0	1.0	1.0
4	4	5	5	4	4	4	4	5	5	5	2	4	75.0	1	1.0	1	4.0	0.0	1.0	6	2	70.0	1.58	21.0	21.0	1	1	1.0	6.0	7.0	3.0	1.0	1.0	1.0
3	3	3	3	3	3	3	3	4	3	2	4	4	79.0	1	1.0	1	2.0	0.0	2.0	6	1	50.0	1.38	23.0	23.0	1	0	1.0	6.0	7.0	1.0	1.0	1.0	1.0
4	5	5	4	4	4	4	4	4	4	4	2	4	80.0	1	1.0	1	4.0	0.0	1.0	6	1	52.0	1.52	8.0	8.0	1	1	1.0	6.0	7.0	2.0	4.0	1.0	1.0
4	3	4	3	3	3	3	3	4	4	2	2	4	80.0	1	1.0	1	4.0	0.0	1.0	6	1	56.0	1.56	8.0	8.0	1	0	1.0	6.0	7.0	1.0	1.0	1.0	1.0
4	4	4	4	4	4	4	4	4	4	2	2	4	57.0	1	1.0	2	2.0	0.0	1.0	6	1	52.0	1.56	12.0	12.0	1	0	1.0	6.0	7.0	1.0	2.0	1.0	1.0
2	4	4	2	2	2	2	2	2	2	2	2	4	79.0	1	1.0	1	4.0	0.0	1.0	6	1	50.0	1.46	2.0	2.0	1	0	1.0	6.0	7.0	1.0	1.0	1.0	1.0
4	4	4	4	4	4	3	3	3	4	4	2	4	79.0	1	1.0	1	2.0	0.0	3.0	6	1	38.0	1.45	10.0	10.0	1	0	1.0	6.0	7.0	1.0	1.0	1.0	1.0
3	3	4	4	4	4	3	3	3	3	2	2	4	77.0	1	1.0	1	4.0	0.0	1.0	6	1	36.0	1.45	3.0	3.0	1	0	1.0	6.0	7.0	1.0	1.0	1.0	1.0
4	4	4	4	4	4	2	2	4	4	2	2	4	75.0	1	1.0	1	2.0	0.0	1.0	6	1	34.0	1.48	1.0	1.0	1	0	1.0	6.0	7.0	1.0	1.0	1.0	1.0
4	4	4	4	4	4	3	3	4	4	2	3	4	72.0	1	1.0	1	2.0	0.0	1.0	6	1	42.0	1.53	8.0	8.0	3	1	1.0	6.0	7.0	1.0	1.0	1.0	1.0
4	5	5	5	5	5	5	5	5	4	5	5	5	68.0	1	1.0	2	2.0	1.0	1.0	7	2	67.0	1.57	4.0	4.0	1	1	1.0	6.0	7.0	4.0	4.0	4.0	1.0
4	4	4	4	3	4	2	3	2	2	4	4	4	67.0	1	1.0	1	2.0	0.0	3.0	6	1	50.0	1.46	16.0	15.0	1	1	1.0	6.0	7.0	3.0	1.0	1.0	1.0
4	4	2	4	4	4	4	4	4	4	4	4	4	78.0	2	1.0	4	2.0	1.0	2.0	2	5	72.0	1.73	18.0	18.0	1	1	1.0	6.0	7.0	1.0	4.0	2.0	1.0
4	4	4	4	4	4	3	3	3	3	2	2	3	65.0	2	1.0	2	2.0	1.0	1.0	6	2	65.0	1.55	19.0	19.0	2	0	1.0	6.0	7.0	3.0	4.0	1.0	1.0
3	4	3	4	3	4	5	5	3	4	4	3	3	56.0	1	1.0	1	2.0	0.0	4.0	6	2	52.0	1.51	4.0	2.0	2	0	1.0	6.0	5.0	3.0	2.0	1.0	1.0
2	3	4	3	3	4	5	5	3	3	4	3	4	51.0	2	1.0	1	2.0	0.0	2.0	6	2	55.0	1.67	1.0	1.0	1	0	1.0	2.0	3.0	2.0	1.0	1.0	1.0
5	4	3	2	4	4	4	4	4	3	4	3	4	54.0	2	1.0	1	2.0	0.0	2.0	6	1	50.0	1.64	5.0	4.0	3	0	1.0	2.0	3.0	1.0	1.0	1.0	1.0
5	4	4	4	4	4	5	4	5	4	4	4	3	80.0	2	1.0	4	2.0	1.0	2.0	5	4	50.0	1.66	22.0	22.0	2	1	1.0	5.0	6.0	1.0	1.0	1.0	1.0
4	3	2	4	3	4	4	4	4	4	4	4	4	56.0	1	1.0	2	2.0	1.0	1.0	3	2	55.0	1.55	13.0	13.0	2	0	1.0	6.0	7.0	2.0	2.0	1.0	3.0
3	4	3	4	3	3	3	3	3	4	4	3	4	78.0	1	1.0	1	2.0	1.0	1.0	6	3	58.0	1.56	8.0	8.0	3	0	1.0	6.0	7.0	1.0	2.0	1.0	2.0
3	3	3	4	3	4	3	3	3	2	4	3	3	76.0	2	1.0	2	2.0	1.0	2.0	6	3	79.0	1.67	22.0	22.0	1	0	1.0	6.0	7.0	1.0	1.0	1.0	2.0
4	4	3	4	4	4	4	4	4	4	4	4	4	56.0	2	1.0	3	2.0	1.0	2.0	4	2	76.0	1.75	2.0	2.0	1	0	1.0	6.0	7.0	1.0	2.0	1.0	1.0
4	4	4	3	3	3	4	3	3	3	4	3	3	51.0	2	1.0	1	2.0	0.0	4.0	6	1	52.0	1.65	3.0	3.0	1	1	2.0	5.0	1.0	1.0	2.0	1.0	1.0
4	2	4	2	3	3	3	3	4	4	3	3	4	55.0	2	1.0	2	2.0	0.0	4.0	6	1	75.0	1.7	1.0	1.0	1	1	1.0	2.0	3.0	1.0	1.0	1.0	1.0
3	3	4	4	4	4	3	4	3	3	3	4	3	55.0	1	1.0	1	4.0	1.0	1.0	6	2	74.0	1.64	8.0	8.0	1	1	3.0	2.0	2.0	2.0	2.0	2.0	2.0
3	4	4	4	3	3	3	4	3	4	4	4	3	70.0	1	1.0	1	2.0	0.0	4.0	6	1	63.0	1.5	12.0	12.0	1	1	3.0	6.0	7.0	2.0	1.0	1.0	1.0
4	4	4	3	4	4	3	3	4	4	4	3	4	68.0	2	1.0	1	4.0	1.0	4.0	6	1	72.0	1.71	6.0	6.0	1	1	3.0	1.0	1.0	1.0	2.0	2.0	1.0
3	3	4	4	4	3	4	4	3	4	4	3	3	51.0	2	1.0	2	2.0	1.0	1.0	4	3	70.0	1.72	3.0	3.0	1	0	1.0	2.0	3.0	1.0	2.0	1.0	2.0
3	4	4	5	5	5	4	4	4	5	4	4	4	60.0	1	1.0	1	3.0	1.0	4.0	6	1	63.0	1.58	5.0	4.0	1	1	3.0	6.0	7.0	1.0	1.0	1.0	1.0
3	4	4	4	4	4	3	4	5	5	3	3	4	66.0	2	1.0	1	4.0	1.0	4.0	6	2	67.0	1.65	7.0	7.0	2	1	2.0	1.0	1.0	1.0	2.0	1.0	1.0
2	4	4	3	3	3	4	3	3	4	4	4	4	59.0	2	1.0	1	2.0	1.0	4.0	6	1	73.0	1.65	10.0	10.0	2	1	2.0	2.0	6.0	1.0	3.0	2.0	1.0
3	3	3	4	4	4	3	3	4	4	4	3	3	50.0	1	1.0	2	2.0	1.0	1.0	4	3	63.0	1.58	5.0	5.0	1	0	1.0	6.0	7.0	1.0	2.0	1.0	1.0
4	4	4	4	4	4	4	4	4	4	4	4	4	58.0	1	1.0	1	4.0	1.0	4.0	6	2	44.0	1.52	2.0	2.0	2	0	1.0	6.0	7.0	3.0	4.0	4.0	3.0
4	4	3	4	4	4	4	4	4	3	4	4	4	69.0	1	1.0	1	4.0	1.0	4.0	4	2	56.0	1.52	1.0	1.0	1	1	1.0	6.0	7.0	2.0	4.0	4.0	3.0
4	4	3	4	4	5	5	5	5	5	4	4	5	49.0	1	1.0	3	2.0	1.0	2.0	2	4	58.0	1.62	2.0	2.0	2	0	1.0	6.0	7.0	4.0	4.0	4.0	3.0
4	4	3	3	4	4	4	4	4	4	4	4	4	61.0	2	1.0	3	2.0	1.0	2.0	4	3	65.0	1.7	1.0	1.0	1	0	1.0	6.0	7.0	2.0	4.0	3.0	3.0
3	3	4	3	4	5	4	4	4	4	4	4	4	54.0	2	1.0	2	3.0	1.0	1.0	4	2	55.0	1.69	1.0	1.0	1	1	1.0	6.0	7.0	2.0	4.0	3.0	3.0
4	4	4	3	4	4	4	4	4	4	4	4	4	80.0	1	2.0	3	2.0	0.0	4.0	5	3	48.0	1.55	1.5	1.5	1	0	1.0	6.0	6.0	3.0	4.0	4.0	4.0
4	3	4	2	4	4	4	4	4	4	4	3	4	76.0	2	1.0	2	2.0	0.0	2.0	4	2	63.0	1.7	3.0	3.0	1	0	1.0	2.0	4.0	2.0	3.0	3.0	2.0
4	4	4	3	4	5	4	4	4	4	4	3	4	71.0	1	1.0	1	2.0	1.0	2.0	3	2	57.0	1.66	0.5	0.5	1	0	1.0	6.0	7.0	3.0	4.0	4.0	4.0
4	3	3	2	3	4	4	4	4	4	4	3	4	61.0	1	1.0	1	4.0	0.0	1.0	6	2	44.0	1.55	2.0	2.0	1	1	1.0	6.0	7.0	3.0	4.0	2.0	1.0
3	3	3	3	4	4	4	4	4	4	4	4	4	68.0	2	1.0	1	2.0	0.0	6.0	4	3	85.0	1.75	20.0	20.0	2	1	1.0	3.0	3.0	1.0	1.0	1.0	1.0
4	4	5	4	4	4	3	3	4	4	4	3	5	50.0	1	1.0	3	2.0	1.0	1.0	4	4	55.0	1.58	10.0	10.0	1	0	1.0	6.0	7.0	3.0	2.0	1.0	1.0
4	4	4	3	4	3	4	4	4	5	4	4	4	57.0	2	1.0	2	2.0	1.0	4.0	3	4	63.0	1.69	19.0	18.0	1	1	3.0	5.0	5.0	2.0	2.0	1.0	1.0
3	2	2	2	3	2	4	3	4	3	3	3	3	51.0	2	1.0	1	2.0	0.0	4.0	6	2	63.0	1.67	30.0	22.0	2	1	1.0	2.0	5.0	1.0	2.0	1.0	1.0
4	4	4	4	4	4	4	4	4	4	4	4	4	54.0	1	1.0	3	3.0	1.0	6.0	2	3	58.0	1.59	25.0	24.0	1	1	2.0	6.0	7.0	1.0	1.0	1.0	1.0
4	3	4	3	4	4	4	4	4	4	4	3	4	64.0	2	2.0	1	4.0	0.0	4.0	6	2	56.0	1.71	33.0	25.0	1	1	2.0	5.0	5.0	1.0	2.0	1.0	1.0
4	3	4	2	4	3	4	4	4	4	4	4	4	60.0	1	1.0	2	4.0	0.0	4.0	6	2	50.0	1.51	31.0	30.0	1	1	1.0	6.0	7.0	1.0	1.0	1.0	1.0
3	3	4	3	4	3	4	4	4	4	3	3	4	54.0	1	1.0	2	2.0	1.0	2.0	2	3	57.0	1.6	27.0	25.0	2	1	1.0	6.0	5.0	1.0	1.0	1.0	1.0
4	3	4	2	3	5	5	5	5	5	5	3	5	69.0	1	1.0	1	4.0	1.0	4.0	5	3	58.0	1.55	26.0	20.0	2	1	1.0	6.0	6.0	1.0	1.0	1.0	1.0
4	3	4	4	2	2	3	3	4	4	3	3	4	80.0	1	1.0	2	4.0	0.0	1.0	6	1	42.0	1.48	2.0	1.0	1	0	1.0	6.0	7.0	2.0	1.0	1.0	1.0
2	4	4	4	3	3	2	2	4	4	3	3	3	63.0	1	1.0	3	2.0	1.0	3.0	3	2	62.0	1.53	4.0	3.0	1	0	3.0	6.0	7.0	1.0	1.0	3.0	2.0
3	4	3	4	2	2	2	2	3	3	3	3	3	52.0	2	1.0	2	2.0	0.0	3.0	6	1	61.0	1.49	6.0	2.5	1	1	1.0	1.0	1.0	4.0	2.0	1.0	2.0
1	3	4	2	2	2	3	2	4	3	3	3	3	55.0	1	2.0	1	2.0	0.0	2.0	6	1	57.0	1.5	2.0	0.5	1	0	1.0	6.0	7.0	1.0	1.0	1.0	1.0
3	3	4	2	3	2	4	4	4	3	3	3	5	69.0	1	1.0	1	2.0	0.0	1.0	6	1	67.0	1.5	3.0	3.0	1	0	3.0	6.0	7.0	2.0	3.0	1.0	1.0
4	3	2	2	2	3	5	3	5	4	3	3	5	68.0	2	1.0	1	2.0	0.0	2.0	6	2	61.0	1.61	5.0	5.0	1	0	3.0	1.0	3.0	1.0	1.0	1.0	1.0
4	4	2	3	4	4	3	4	4	4	5	4	5	70.0	2	1.0	1	2.0	0.0	2.0	6	2	62.0	1.72	15.0	15.0	1	1	1.0	5.0	4.0	3.0	3.0	1.0	2.0
4	5	4	4	5	5	4	4	5	5	5	4	5	60.0	2	1.0	4	2.0	1.0	2.0	2	4	69.0	1.73	11.0	7.0	1	1	1.0	6.0	6.0	4.0	4.0	3.0	4.0
3	3	3	3	2	2	2	2	2	2	3	3	3	71.0	2	1.0	2	2.0	0.0	1.0	6	2	66.0	1.65	8.0	5.0	1	0	1.0	6.0	7.0	1.0	1.0	1.0	1.0
3	2	4	2	2	2	2	2	2	2	3	3	3	75.0	2	1.0	1	2.0	0.0	1.0	6	1	57.0	1.64	14.0	11.0	1	1	1.0	6.0	6.0	1.0	1.0	1.0	1.0
3	2	2	2	2	2	2	2	2	2	3	3	3	76.0	1	1.0	1	2.0	0.0	1.0	6	1	59.0	1.61	10.0	9.0	1	1	1.0	6.0	7.0	1.0	1.0	1.0	1.0
3	3	4	4	4	3	4	3	3	3	3	3	3	73.0	1	1.0	1	2.0	0.0	1.0	6	1	55.0	1.6	9.0	8.0	1	1	1.0	6.0	7.0	1.0	1.0	1.0	1.0
3	3	2	2	3	2	3	4	4	4	3	3	3	78.0	1	1.0	1	2.0	0.0	1.0	6	1	47.0	1.55	7.0	7.0	1	1	1.0	6.0	7.0	1.0	1.0	1.0	1.0
2	4	4	3	4	4	4	5	4	4	5	5	5	46.0	1	1.0	1	2.0	0.0	1.0	6	1	58.0	1.54	2.0	1.0	2	0	1.0	6.0	7.0	3.0	3.0	1.0	1.0
3	5	4	3	4	4	4	4	5	3	4	4	5	78.0	1	1.0	2	2.0	1.0	1.0	2	4	51.0	1.56	20.0	20.0	3	1	1.0	6.0	7.0	3.0	4.0	3.0	2.0
3	4	4	4	4	4	4	4	4	4	4	4	4	59.0	1	1.0	2	2.0	1.0	1.0	4	1	70.0	1.62	4.0	4.0	2	0	1.0	6.0	7.0	4.0	2.0	2.0	1.0
3	4	4	4	4	4	3	3	4	4	2	2	2	68.0	1	1.0	1	4.0	0.0	1.0	6	1	66.0	1.55	10.0	10.0	3	1	1.0	6.0	7.0	1.0	1.0	1.0	1.0
3	4	4	4	4	4	3	3	4	5	2	2	4	80.0	1	1.0	1	4.0	0.0	4.0	6	2	65.0	1.65	33.0	30.0	1	0	1.0	6.0	7.0	1.0	1.0	1.0	1.0
4	4	4	4	4	4	4	4	4	4	4	4	4	68.0	2	1.0	2	2.0	1.0	1.0	5	3	72.0	1.68	21.0	2.0	1	0	3.0	6.0	4.0	4.0	4.0	1.0	2.0
4	4	4	4	4	4	4	4	4	4	4	4	4	55.0	1	1.0	1	2.0	1.0	1.0	3	2	54.0	1.45	3.0	3.0	1	1	1.0	6.0	7.0	4.0	3.0	4.0	2.0
4	4	4	5	5	5	4	4	4	4	4	4	5	73.0	1	1.0	1	3.0	1.0	4.0	6	2	75.0	1.62	20.0	20.0	1	1	1.0	6.0	7.0	2.0	4.0	4.0	4.0
4	4	4	3	4	4	4	4	4	4	4	4	4	63.0	1	1.0	3	2.0	1.0	1.0	7	2	66.0	1.6	12.0	10.0	1	0	1.0	6.0	6.0	4.0	4.0	4.0	1.0
3	4	4	4	4	4	4	4	4	4	4	4	4	45.0	2	1.0	1	2.0	0.0	4.0	6	2	55.0	1.6	3.0	1.0	3	0	1.0	2.0	5.0	1.0	1.0	1.0	1.0
3	4	4	4	4	4	4	4	4	5	4	4	4	59.0	1	1.0	1	2.0	0.0	4.0	6	2	61.0	1.53	3.0	3.0	1	1	1.0	6.0	7.0	2.0	2.0	1.0	1.0
2	4	4	3	3	3	3	4	4	4	4	4	4	51.0	2	1.0	1	2.0	0.0	2.0	6	2	68.0	1.69	1.0	0.5	3	0	1.0	6.0	7.0	1.0	1.0	1.0	1.0
3	3	2	3	3	3	4	3	4	2	4	4	4	60.0	2	1.0	1	2.0	0.0	4.0	6	2	52.0	1.57	3.0	3.0	2	1	1.0	2.0	5.0	1.0	2.0	1.0	1.0
5	5	5	5	5	5	5	5	5	5	5	5	5	62.0	2	1.0	2	2.0	1.0	2.0	6	1	50.0	1.53	2.0	2.0	1	1	1.0	1.0	6.0	4.0	4.0	3.0	2.0
5	4	4	3	3	4	5	5	5	5	5	4	5	72.0	2	1.0	1	2.0	1.0	4.0	6	1	46.0	1.6	3.0	3.0	1	0	1.0	3.0	5.0	3.0	3.0	3.0	1.0
5	3	4	3	4	5	5	5	5	5	5	4	5	63.0	1	1.0	2	2.0	1.0	4.0	6	1	61.0	1.62	2.0	2.0	1	0	1.0	6.0	7.0	2.0	3.0	1.0	1.0
5	3	4	3	4	4	5	5	5	5	5	4	4	55.0	2	1.0	3	2.0	1.0	2.0	5	4	67.0	1.6	2.0	2.0	1	1	2.0	5.0	7.0	3.0	2.0	3.0	1.0
5	3	4	3	4	4	5	5	5	5	5	4	4	55.0	1	1.0	2	2.0	1.0	2.0	4	2	54.0	1.56	1.0	1.0	1	0	1.0	6.0	7.0	3.0	2.0	3.0	1.0
5	4	5	5	4	5	5	5	5	4	5	5	5	77.0	2	1.0	2	2.0	1.0	2.0	6	3	64.0	1.71	3.0	3.0	1	0	1.0	6.0	6.0	4.0	4.0	4.0	4.0
4	3	4	3	3	3	3	3	4	4	3	3	3	64.0	1	1.0	1	4.0	0.0	1.0	6	1	47.0	1.55	10.0	8.0	1	0	1.0	6.0	7.0	1.0	1.0	1.0	1.0
4	3	4	3	3	2	3	3	4	4	3	3	2	58.0	1	1.0	1	4.0	0.0	1.0	6	2	64.0	1.57	3.0	1.0	1	0	1.0	6.0	7.0	2.0	2.0	1.0	1.0
4	4	4	4	4	3	4	4	5	5	3	4	4	80.0	2	1.0	1	4.0	0.0	1.0	6	2	59.0	1.71	2.0	1.5	1	0	1.0	6.0	6.0	1.0	2.0	1.0	1.0
5	4	2	4	4	4	3	4	4	4	5	4	5	47.0	2	2.0	3	2.0	0.0	2.0	6	2	80.0	1.75	2.0	1.0	1	0	1.0	2.0	3.0	3.0	4.0	3.0	3.0
4	3	2	3	2	4	4	4	4	5	4	4	4	63.0	2	2.0	3	2.0	0.0	1.0	6	1	65.0	1.65	3.0	3.0	1	0	1.0	6.0	7.0	3.0	4.0	2.0	1.0
4	4	5	4	4	3	3	4	4	4	4	4	5	59.0	1	1.0	1	2.0	0.0	1.0	6	1	63.0	1.54	3.0	1.0	1	1	1.0	6.0	7.0	1.0	2.0	1.0	1.0
4	4	4	4	4	3	3	4	4	4	4	4	5	80.0	1	1.0	1	4.0	0.0	4.0	6	2	66.0	1.55	3.0	3.0	1	1	1.0	6.0	7.0	1.0	1.0	1.0	1.0
4	5	4	5	4	4	5	5	5	4	4	3	2	79.0	1	1.0	1	4.0	0.0	1.0	6	1	39.0	1.45	2.0	1.0	2	1	1.0	6.0	7.0	4.0	4.0	3.0	1.0
4	4	4	4	4	4	4	4	4	4	5	5	3	52.0	1	1.0	1	2.0	0.0	4.0	6	1	47.0	1.53	3.0	3.0	1	0	1.0	6.0	7.0	2.0	4.0	2.0	1.0
4	4	4	4	4	4	4	4	5	5	4	3	5	75.0	1	1.0	1	4.0	0.0	4.0	6	1	60.0	1.41	7.0	7.0	2	1	1.0	6.0	7.0	1.0	2.0	1.0	1.0
3	3	3	4	4	4	4	4	5	5	2	3	2	69.0	1	1.0	1	2.0	0.0	1.0	6	1	56.0	1.56	20.0	20.0	2	1	1.0	6.0	7.0	2.0	2.0	2.0	1.0
4	4	4	4	5	5	4	4	5	5	4	3	4	53.0	1	1.0	1	2.0	0.0	1.0	6	1	56.0	1.52	8.0	8.0	1	1	1.0	6.0	7.0	2.0	4.0	2.0	1.0
4	4	4	4	4	3	3	4	4	4	3	4	4	66.0	1	1.0	1	2.0	0.0	1.0	6	2	67.0	1.54	1.0	1.0	3	1	1.0	3.0	7.0	1.0	1.0	1.0	1.0
3	4	3	4	3	3	3	3	4	4	3	3	4	76.0	2	1.0	2	2.0	0.0	2.0	6	3	64.0	1.58	1.0	1.0	1	0	1.0	1.0	6.0	1.0	1.0	1.0	1.0
4	2	4	2	2	4	3	3	4	4	2	2	3	57.0	1	1.0	1	2.0	0.0	1.0	6	1	57.0	1.55	2.0	1.0	1	0	1.0	6.0	7.0	1.0	3.0	1.0	1.0
5	5	5	4	5	5	5	5	5	5	4	4	5	68.0	1	1.0	2	2.0	1.0	1.0	7	1	59.0	1.53	18.0	18.0	1	0	1.0	6.0	7.0	4.0	1.0	1.0	1.0
4	5	5	4	5	5	4	4	4	4	5	4	4	66.0	1	1.0	1	2.0	0.0	1.0	6	1	55.0	1.58	4.0	4.0	1	1	1.0	6.0	7.0	2.0	1.0	2.0	1.0
4	5	4	4	4	5	5	5	5	5	5	3	5	69.0	1	1.0	3	2.0	1.0	3.0	4	3	59.0	1.56	23.0	23.0	2	1	3.0	6.0	6.0	4.0	1.0	4.0	4.0
5	5	4	5	5	5	4	4	4	4	5	4	2	68.0	2	1.0	2	2.0	1.0	3.0	7	3	75.0	1.7	24.0	24.0	1	1	1.0	5.0	6.0	1.0	1.0	1.0	4.0
5	5	5	5	5	5	5	5	5	5	5	5	5	56.0	2	1.0	4	2.0	1.0	1.0	5	4	86.0	1.75	9.0	3.0	1	1	1.0	5.0	5.0	3.0	4.0	3.0	3.0
5	5	5	4	5	5	5	5	5	5	5	4	5	60.0	1	1.0	2	2.0	0.0	1.0	6	2	70.0	1.55	1.0	1.0	2	1	1.0	6.0	7.0	1.0	1.0	1.0	1.0
4	4	4	4	4	4	5	5	5	5	4	4	5	60.0	1	2.0	1	2.0	1.0	3.0	6	2	47.0	1.58	10.0	10.0	2	0	1.0	6.0	7.0	1.0	4.0	1.0	1.0
4	3	4	3	3	3	4	5	4	4	3	4	5	64.0	2	1.0	1	2.0	1.0	3.0	6	1	58.0	1.63	8.0	7.0	2	1	2.0	2.0	4.0	1.0	1.0	1.0	1.0
5	4	5	4	5	5	5	5	5	5	4	3	4	51.0	1	1.0	1	2.0	1.0	2.0	6	1	56.0	1.55	2.0	2.0	2	1	1.0	6.0	7.0	1.0	1.0	1.0	1.0
5	5	5	4	5	3	5	5	4	5	3	3	5	58.0	1	1.0	1	2.0	1.0	3.0	6	1	50.0	1.65	8.0	8.0	2	1	1.0	6.0	7.0	1.0	1.0	1.0	1.0
4	3	4	3	4	5	5	5	5	5	4	4	4	56.0	2	1.0	1	2.0	1.0	2.0	6	2	55.0	1.62	6.0	4.0	1	0	1.0	6.0	3.0	1.0	1.0	1.0	1.0
4	3	4	5	4	5	5	4	4	3	3	3	5	54.0	2	1.0	1	2.0	1.0	2.0	6	2	64.0	1.6	4.0	3.0	2	1	1.0	2.0	4.0	1.0	1.0	1.0	1.0
4	4	4	4	4	4	4	4	5	4	5	4	3	59.0	2	1.0	3	2.0	0.0	1.0	3	2	65.0	1.55	1.0	1.0	1	0	1.0	1.0	6.0	1.0	1.0	2.0	1.0
4	4	4	4	3	4	4	4	5	4	4	3	4	56.0	1	1.0	1	2.0	0.0	3.0	6	1	75.0	1.58	5.0	5.0	1	0	1.0	6.0	7.0	2.0	1.0	1.0	1.0
4	3	4	4	4	4	5	4	5	4	4	4	4	74.0	1	1.0	1	4.0	0.0	1.0	6	1	41.0	1.71	3.0	2.0	3	0	1.0	6.0	7.0	3.0	3.0	1.0	1.0
3	4	3	4	4	3	4	4	4	4	4	4	5	72.0	2	1.0	2	2.0	0.0	2.0	3	3	65.0	1.6	1.0	1.0	1	1	1.0	6.0	7.0	2.0	1.0	1.0	1.0
4	4	4	4	4	4	4	4	4	4	4	4	4	58.0	1	1.0	1	2.0	0.0	4.0	6	1	62.0	1.53	8.0	3.0	1	1	1.0	6.0	6.0	2.0	3.0	1.0	1.0
4	3	4	2	2	4	4	4	4	4	2	4	4	54.0	1	1.0	1	4.0	0.0	4.0	6	1	41.0	1.57	1.0	1.0	1	1	1.0	6.0	7.0	3.0	4.0	2.0	2.0
4	3	4	4	4	4	4	4	5	5	3	4	4	69.0	1	1.0	1	3.0	0.0	1.0	6	1	59.0	1.54	10.0	10.0	3	1	1.0	6.0	7.0	2.0	4.0	1.0	1.0
4	4	4	4	4	4	5	5	5	5	4	3	4	73.0	2	1.0	1	2.0	1.0	2.0	5	3	56.0	1.68	41.0	41.0	1	0	1.0	5.0	1.0	4.0	3.0	3.0	1.0
3	4	4	4	4	4	2	2	4	4	4	2	4	78.0	1	1.0	2	4.0	1.0	1.0	6	2	49.0	1.43	8.0	8.0	1	0	1.0	6.0	7.0	1.0	1.0	1.0	1.0
3	4	4	4	4	4	3	3	4	4	2	2	4	71.0	1	1.0	1	4.0	1.0	1.0	4	3	45.0	1.5	3.0	3.0	3	1	1.0	6.0	7.0	2.0	1.0	1.0	1.0
3	3	4	2	3	3	3	3	4	4	5	4	4	50.0	1	2.0	1	2.0	0.0	1.0	6	1	63.0	1.58	2.0	1.0	1	1	3.0	6.0	7.0	3.0	2.0	1.0	1.0
4	4	4	5	5	4	5	4	5	4	3	3	4	51.0	2	2.0	2	2.0	0.0	2.0	6	1	60.0	1.6	3.0	1.0	2	0	1.0	5.0	6.0	3.0	2.0	1.0	1.0
4	4	3	3	5	4	3	4	5	4	4	5	4	80.0	1	2.0	1	4.0	0.0	1.0	6	1	48.0	1.5	5.0	3.0	2	0	2.0	6.0	7.0	1.0	1.0	1.0	1.0
3	4	3	3	3	5	4	5	4	5	3	4	5	59.0	2	2.0	2	2.0	0.0	2.0	6	2	58.0	1.58	6.0	3.0	2	0	2.0	5.0	6.0	1.0	1.0	1.0	1.0
4	4	4	5	4	5	4	4	5	4	4	4	5	55.0	2	2.0	2	2.0	0.0	2.0	6	2	65.0	1.64	3.0	1.0	2	0	1.0	2.0	7.0	1.0	1.0	1.0	1.0
3	3	3	3	3	3	2	2	3	3	2	2	3	56.0	2	2.0	1	2.0	0.0	1.0	6	2	48.0	1.5	1.0	1.0	1	0	2.0	6.0	7.0	1.0	1.0	2.0	1.0
4	5	4	4	4	5	5	5	4	4	5	5	4	52.0	2	2.0	1	2.0	0.0	2.0	6	4	55.0	1.55	2.0	1.0	2	0	2.0	2.0	4.0	1.0	1.0	1.0	1.0
2	2	1	1	2	2	1	1	2	2	3	3	2	48.0	1	2.0	1	2.0	0.0	1.0	6	3	60.0	1.58	1.0	0.5	1	0	2.0	6.0	7.0	1.0	1.0	1.0	1.0
5	3	5	4	5	5	5	5	5	4	4	3	4	69.0	2	1.0	2	2.0	0.0	1.0	6	2	68.0	1.72	13.0	13.0	1	0	1.0	6.0	5.0	2.0	2.0	3.0	1.0
5	5	5	2	4	4	4	4	4	4	3	3	4	74.0	1	1.0	3	2.0	1.0	2.0	5	3	55.0	1.59	32.0	32.0	1	1	3.0	6.0	7.0	4.0	3.0	3.0	1.0
5	4	4	4	5	4	4	4	4	4	3	3	4	77.0	2	1.0	3	2.0	1.0	2.0	4	3	52.0	1.61	40.0	40.0	1	1	3.0	5.0	6.0	3.0	2.0	2.0	2.0
3	4	4	4	4	5	4	4	4	4	4	5	4	68.0	1	1.0	3	2.0	1.0	2.0	5	4	60.0	1.6	20.0	20.0	1	1	3.0	6.0	7.0	3.0	3.0	3.0	3.0
5	3	3	2	4	4	3	3	4	3	4	3	4	80.0	2	1.0	2	4.0	1.0	4.0	5	3	70.0	1.55	43.0	43.0	1	0	3.0	6.0	7.0	2.0	2.0	3.0	1.0
5	3	5	4	4	3	4	4	4	4	5	4	5	68.0	2	1.0	3	2.0	1.0	2.0	4	2	70.0	1.63	30.0	30.0	1	1	1.0	6.0	5.0	2.0	2.0	3.0	1.0
4	3	4	2	4	3	4	4	5	4	5	4	4	73.0	2	1.0	4	2.0	1.0	2.0	5	4	63.0	1.65	35.0	30.0	1	0	1.0	5.0	4.0	2.0	3.0	3.0	2.0
4	4	2	3	2	4	2	2	4	3	4	4	4	74.0	1	1.0	2	2.0	1.0	1.0	5	3	55.0	1.48	20.0	20.0	2	1	3.0	6.0	7.0	3.0	1.0	3.0	1.0
2	4	4	5	4	5	4	4	4	5	4	4	4	71.0	1	1.0	1	2.0	1.0	1.0	7	2	57.0	1.59	5.0	2.0	1	0	1.0	6.0	7.0	3.0	2.0	3.0	3.0
1	4	4	3	3	3	3	4	4	3	4	4	4	76.0	2	1.0	1	2.0	1.0	2.0	6	2	56.0	1.6	15.0	15.0	1	1	1.0	3.0	7.0	3.0	3.0	2.0	2.0
3	5	5	5	4	5	4	4	4	4	4	3	5	76.0	1	1.0	3	4.0	1.0	4.0	5	3	46.0	1.45	21.0	21.0	1	1	3.0	6.0	7.0	2.0	2.0	2.0	1.0
4	4	3	5	5	5	3	3	5	5	5	4	5	75.0	1	1.0	1	4.0	1.0	4.0	7	2	52.0	1.53	30.0	30.0	2	1	1.0	6.0	7.0	2.0	4.0	2.0	1.0
3	3	3	2	2	2	3	3	3	3	3	3	2	45.0	2	1.0	2	2.0	1.0	2.0	3	3	74.0	1.75	0.0	0.0	1	0	2.0	3.0	2.0	1.0	3.0	2.0	2.0
4	3	3	3	4	3	4	4	4	4	4	3	4	74.0	1	1.0	1	2.0	0.0	2.0	6	1	64.0	1.7	10.0	10.0	1	1	1.0	6.0	7.0	2.0	2.0	1.0	1.0
3	4	3	3	3	3	4	4	4	4	3	3	4	76.0	2	1.0	1	2.0	0.0	2.0	6	1	61.0	1.68	2.0	1.0	1	1	1.0	3.0	1.0	1.0	1.0	1.0	1.0
4	4	4	4	4	3	4	4	4	4	3	3	3	50.0	1	1.0	1	2.0	0.0	1.0	6	2	68.0	1.56	1.0	1.0	1	0	1.0	3.0	7.0	1.0	1.0	1.0	1.0
5	5	5	5	5	5	5	5	5	5	5	5	5	54.0	2	1.0	1	2.0	0.0	2.0	6	1	73.0	1.8	3.0	3.0	1	0	3.0	2.0	4.0	1.0	3.0	2.0	3.0
3	2	2	2	3	3	3	3	4	4	3	3	4	50.0	1	1.0	3	2.0	1.0	4.0	5	2	77.0	1.7	15.0	15.0	1	1	1.0	2.0	4.0	1.0	1.0	1.0	1.0
3	3	4	3	3	3	3	3	4	4	4	4	3	51.0	2	1.0	4	2.0	1.0	5.0	4	5	85.0	1.79	18.0	15.0	2	1	1.0	6.0	3.0	1.0	1.0	1.0	1.0
2	4	4	4	4	4	4	4	4	5	4	4	5	48.0	2	1.0	2	2.0	1.0	2.0	4	2	65.0	1.65	3.0	1.0	2	0	2.0	3.0	7.0	2.0	1.0	4.0	4.0
5	4	4	4	4	4	4	4	4	4	5	3	5	76.0	1	1.0	3	4.0	1.0	4.0	2	3	61.0	1.54	23.0	23.0	1	1	3.0	6.0	7.0	1.0	4.0	2.0	1.0
5	5	5	4	4	5	5	5	5	5	4	4	5	60.0	2	1.0	3	2.0	1.0	2.0	4	2	71.0	1.68	1.0	1.0	2	1	1.0	5.0	6.0	1.0	1.0	2.0	1.0
4	3	4	3	3	4	5	5	5	5	5	4	5	60.0	1	1.0	4	2.0	1.0	2.0	2	3	81.0	1.6	1.0	0.0	2	0	1.0	6.0	7.0	3.0	2.0	3.0	2.0
5	4	5	4	4	4	4	4	4	4	5	4	5	60.0	2	1.0	4	2.0	1.0	2.0	7	4	10.0	1.73	30.0	10月	1	1	1.0	5.0	4.0	4.0	2.0	2.0	1.0
4	4	4	4	4	5	5	5	5	5	5	4	4	80.0	2	1.0	4	2.0	1.0	2.0	5	4	71.0	1.75	35.0	34.0	2	1	1.0	5.0	6.0	4.0	1.0	1.0	1.0
5	4	4	4	4	5	5	5	5	5	5	4	5	50.0	2	1.0	2	2.0	0.0	4.0	7	1	70.0	1.6	12.0	12.0	1	1	1.0	6.0	7.0	3.0	1.0	1.0	1.0
5	5	5	5	5	5	5	5	5	5	5	4	5	70.0	2	1.0	3	2.0	1.0	2.0	4	3	66.0	1.7	30.0	30.0	1	1	1.0	5.0	6.0	4.0	4.0	4.0	4.0
4	4	4	4	4	4	4	4	4	4	4	3	3	55.0	1	1.0	1	2.0	1.0	3.0	3	2	74.0	1.58	1.0	1.0	1	1	1.0	6.0	7.0	2.0	1.0	2.0	1.0
4	3	4	2	3	3	4	4	4	4	4	3	4	62.0	2	1.0	1	2.0	1.0	1.0	5	2	72.0	1.7	15.0	10.0	1	1	1.0	5.0	6.0	1.0	4.0	1.0	2.0
3	3	2	3	2	2	3	3	3	3	3	3	4	80.0	2	1.0	1	2.0	0.0	4.0	6	2	56.0	1.72	1.0	1.0	1	0	1.0	5.0	6.0	1.0	1.0	1.0	1.0
4	4	4	4	4	3	4	4	4	4	4	4	4	57.0	1	1.0	1	2.0	0.0	1.0	6	1	62.0	1.57	2.0	2.0	1	0	1.0	6.0	7.0	1.0	1.0	1.0	1.0
4	3	3	3	3	4	4	4	4	4	4	3	4	75.0	1	1.0	1	3.0	0.0	4.0	6	1	58.0	1.65	2.0	2.0	1	1	1.0	6.0	7.0	1.0	1.0	1.0	1.0
4	4	4	4	4	4	4	4	4	4	4	4	4	63.0	1	1.0	1	2.0	0.0	1.0	6	1	64.0	1.56	14.0	14.0	1	1	1.0	6.0	6.0	2.0	3.0	1.0	1.0
4	4	4	3	4	4	4	4	4	4	4	3	4	65.0	2	2.0	2	4.0	1.0	4.0	4	3	61.0	1.73	33.0	33.0	2	1	1.0	6.0	3.0	2.0	1.0	1.0	1.0
4	2	3	3	3	3	4	4	4	4	3	3	4	51.0	2	1.0	2	3.0	0.0	5.0	6	2	71.0	1.71	21.0	15.0	1	1	2.0	3.0	6.0	1.0	1.0	1.0	1.0
4	3	4	2	3	3	4	4	5	3	5	4	5	50.0	2	1.0	1	2.0	1.0	2.0	6	2	61.5	1.7	3.0	2.0	1	1	1.0	5.0	7.0	2.0	4.0	3.0	1.0
3	3	4	3	5	3	2	4	4	3	4	4	5	56.0	2	1.0	2	4.0	0.0	4.0	4	2	70.2	1.78	8.0	6.0	1	1	3.0	4.0	4.0	2.0	3.0	2.0	3.0
3	4	3	4	5	4	5	4	4	4	5	5	5	50.0	2	1.0	2	2.0	1.0	1.0	4	3	65.5	1.75	7.0	7.0	2	1	2.0	6.0	5.0	2.0	3.0	3.0	3.0
4	4	4	4	5	4	5	4	4	4	5	4	5	55.0	2	1.0	1	4.0	1.0	1.0	6	1	60.5	1.65	11.0	11.0	1	1	2.0	2.0	3.0	2.0	2.0	2.0	3.0
5	5	4	5	4	3	4	4	5	4	4	4	4	55.0	2	1.0	1	2.0	1.0	1.0	2	3	63.5	1.68	10.0	9.0	2	1	3.0	1.0	2.0	2.0	2.0	2.0	2.0
4	4	4	3	3	4	4	4	4	4	5	4	4	47.0	1	1.0	3	2.0	1.0	2.0	7	4	70.0	1.6	0.0	0.0	1	0	2.0	6.0	7.0	2.0	1.0	3.0	1.0
5	5	5	5	5	5	5	5	5	5	3	3	5	69.0	1	1.0	2	4.0	1.0	1.0	6	2	53.0	1.58	0.0	0.0	1	1	2.0	6.0	7.0	2.0	2.0	2.0	1.0
4	3	4	2	3	3	4	4	4	3	4	3	3	65.0	2	1.0	1	2.0	1.0	2.0	3	2	75.0	1.68	4.0	4.0	1	1	1.0	3.0	5.0	1.0	3.0	2.0	2.0
3	5	5	3	3	4	4	5	5	5	3	4	4	66.0	1	1.0	2	2.0	1.0	2.0	2	4	50.0	1.58	2.0	2.0	1	1	2.0	6.0	7.0	2.0	3.0	2.0	1.0
4	5	4	3	3	4	4	5	5	5	3	4	4	62.0	2	1.0	2	3.0	1.0	4.0	3	4	65.0	1.7	5.0	5.0	1	1	1.0	4.0	5.0	3.0	2.0	2.0	3.0
4	5	5	4	4	4	5	5	5	5	4	4	4	78.0	2	1.0	4	2.0	1.0	4.0	3	5	65.5	1.69	10.0	10.0	2	0	3.0	5.0	6.0	3.0	3.0	3.0	3.0
4	4	4	3	3	4	3	4	4	4	4	4	4	69.0	2	1.0	3	2.0	1.0	6.0	5	4	67.8	1.72	5.0	5.0	1	0	1.0	5.0	3.0	2.0	2.0	2.0	2.0
3	3	3	4	4	4	4	4	4	4	3	4	3	67.0	2	1.0	1	3.0	0.0	1.0	4	3	62.5	1.67	8.0	6.0	1	0	1.0	5.0	2.0	1.0	1.0	1.0	1.0
4	3	4	4	3	4	4	4	4	4	4	4	4	71.0	1	1.0	1	2.0	0.0	1.0	6	2	53.0	1.56	3.0	3.0	2	1	1.0	6.0	7.0	1.0	1.0	2.0	1.0
4	4	4	3	4	4	4	4	4	4	5	4	4	74.0	1	1.0	2	2.0	1.0	4.0	1	4	48.0	1.58	2.0	2.0	1	0	3.0	6.0	7.0	2.0	3.0	3.0	3.0
4	3	3	2	3	3	4	4	4	4	3	4	5	73.0	1	1.0	3	2.0	1.0	1.0	5	4	55.0	1.63	20.0	15.0	2	1	3.0	3.0	2.0	3.0	2.0	2.0	2.0
3	3	3	2	3	3	4	4	3	5	3	3	5	66.0	2	1.0	1	4.0	0.0	4.0	4	2	65.0	1.71	9.0	5.0	1	1	3.0	2.0	1.0	3.0	3.0	1.0	1.0
3	4	4	3	4	4	5	5	4	4	5	4	5	70.0	1	1.0	4	2.0	1.0	1.0	1	3	60.0	1.65	5.0	5.0	1	1	1.0	6.0	4.0	3.0	3.0	4.0	3.0
3	4	4	4	3	3	4	4	4	4	5	4	4	80.0	1	1.0	1	2.0	0.0	2.0	6	1	45.0	1.52	6.0	6.0	1	0	1.0	6.0	7.0	1.0	4.0	1.0	1.0
4	3	2	3	3	4	4	4	4	3	4	3	4	75.0	2	1.0	3	2.0	1.0	2.0	2	2	64.0	1.7	11.0	8.0	1	1	1.0	2.0	1.0	2.0	2.0	2.0	1.0
3	4	2	2	4	4	4	4	4	5	5	4	4	78.0	2	1.0	2	2.0	0.0	1.0	6	1	55.0	1.7	4.0	3.0	1	1	1.0	5.0	7.0	1.0	4.0	1.0	1.0
2	1	4	2	1	2	2	2	3	2	3	3	3	53.0	2	1.0	2	2.0	0.0	2.0	4	3	67.0	1.72	3.0	1.0	1	1	1.0	5.0	2.0	1.0	1.0	1.0	1.0
3	4	4	3	4	3	3	3	4	4	5	4	5	57.0	1	1.0	1	3.0	0.0	1.0	6	2	49.0	1.56	3.0	3.0	1	0	3.0	6.0	7.0	3.0	2.0	1.0	1.0
2	4	4	3	4	4	5	5	4	4	4	3	5	67.0	1	1.0	3	3.0	0.0	1.0	3	3	58.0	1.62	8.0	5.0	1	0	1.0	6.0	2.0	3.0	3.0	1.0	2.0
3	2	3	3	3	4	3	3	4	5	4	4	5	70.0	1	1.0	1	4.0	0.0	4.0	6	1	44.0	1.4	6.0	2.0	1	1	1.0	6.0	2.0	1.0	1.0	1.0	1.0
5	5	5	4	4	4	4	4	5	5	5	4	3	73.0	1	2.0	4	2.0	0.0	4.0	1	5	57.0	1.7	5.0	3.0	1	1	3.0	6.0	7.0	4.0	4.0	1.0	3.0
2	5	5	4	5	5	4	5	5	5	5	4	5	49.0	1	1.0	1	2.0	0.0	2.0	6	3	55.0	1.64	2.0	2.0	1	1	1.0	6.0	5.0	4.0	1.0	2.0	1.0
3	3	4	2	4	4	3	3	4	4	5	4	5	48.0	1	1.0	2	2.0	0.0	1.0	4	4	64.0	1.59	4.0	4.0	2	0	1.0	6.0	7.0	3.0	3.0	1.0	1.0
4	3	4	3	4	3	3	3	4	3	4	4	4	74.0	1	1.0	4	4.0	0.0	4.0	6	3	50.0	1.61	2.0	2.0	1	0	3.0	6.0	7.0	3.0	3.0	3.0	2.0
4	5	4	4	4	4	4	4	4	5	4	4	5	53.0	1	1.0	1	2.0	0.0	1.0	6	3	54.0	1.56	5.0	5.0	3	1	1.0	6.0	5.0	3.0	3.0	1.0	1.0
4	4	4	4	4	4	3	4	3	4	3	4	4	70.0	2	1.0	4	4.0	1.0	6.0	5	5	62.0	1.75	5.0	5.0	1	0	1.0	6.0	7.0	2.0	2.0	2.0	2.0
4	3	4	3	3	4	4	4	4	3	4	4	4	71.0	1	1.0	1	4.0	0.0	4.0	6	1	45.0	1.53	2.0	2.0	1	1	1.0	6.0	2.0	1.0	1.0	1.0	1.0
3	3	4	3	3	4	3	4	3	3	3	3	3	73.0	1	1.0	4	4.0	1.0	6.0	3	5	52.0	1.65	7.0	3.0	1	0	1.0	6.0	7.0	2.0	2.0	2.0	2.0
4	4	3	3	3	3	4	3	4	4	4	4	4	73.0	2	1.0	4	3.0	1.0	6.0	6	4	58.0	1.73	5.0	5.0	1	0	1.0	6.0	7.0	2.0	2.0	3.0	3.0
3	2	4	3	3	2	3	2	4	3	4	3	3	51.0	2	1.0	1	2.0	0.0	2.0	6	3	60.0	1.68	5.0	3.0	1	0	1.0	1.0	4.0	3.0	3.0	1.0	1.0
3	4	4	3	4	4	3	4	4	3	4	3	3	72.0	2	1.0	4	4.0	1.0	4.0	3	4	60.0	1.75	5.0	3.0	1	0	1.0	6.0	7.0	3.0	3.0	3.0	4.0
3	3	4	3	3	4	4	4	4	3	4	4	4	76.0	1	1.0	1	2.0	0.0	1.0	6	1	47.0	1.55	5.0	3.0	1	1	1.0	6.0	1.0	1.0	1.0	1.0	1.0
2	3	4	3	3	4	2	2	2	3	4	3	5	51.0	2	2.0	1	4.0	0.0	1.0	6	2	65.0	1.8	6.0	5.0	2	0	1.0	2.0	1.0	1.0	1.0	1.0	1.0
3	4	3	3	5	5	3	3	5	4	5	3	4	68.0	2	1.0	3	4.0	1.0	4.0	2	3	60.0	1.58	12.0	7.0	2	1	3.0	6.0	5.0	2.0	2.0	3.0	1.0
4	3	4	2	3	4	3	2	4	3	4	2	2	57.0	2	1.0	1	4.0	0.0	1.0	6	2	62.0	1.7	6.0	6.0	1	1	1.0	1.0	1.0	1.0	1.0	1.0	1.0
3	4	4	5	5	5	3	4	4	4	4	4	5	45.0	1	1.0	1	2.0	0.0	1.0	6	1	43.0	1.53	99.0	9.0	1	1	1.0	6.0	7.0	1.0	2.0	1.0	1.0
5	3	3	3	3	4	4	3	4	3	5	4	5	70.0	1	1.0	2	4.0	0.0	1.0	5	2	55.0	1.6	8.0	5.0	2	1	2.0	6.0	7.0	2.0	2.0	3.0	3.0
4	4	4	3	4	5	4	3	5	4	4	4	5	50.0	2	1.0	3	2.0	0.0	2.0	3	3	72.0	1.76	4.0	3.0	1	1	1.0	5.0	2.0	1.0	2.0	1.0	1.0
3	3	4	3	3	3	3	3	4	4	4	4	4	53.0	1	1.0	1	2.0	0.0	1.0	6	2	45.0	1.49	2.0	2.0	1	1	1.0	6.0	7.0	2.0	2.0	1.0	1.0
2	3	3	3	3	3	2	3	3	4	4	4	4	48.0	2	1.0	1	2.0	0.0	2.0	6	3	63.0	1.68	5.0	5.0	1	1	1.0	1.0	5.0	1.0	1.0	1.0	1.0
2	5	5	5	5	5	4	4	5	4	5	5	4	64.0	1	1.0	1	2.0	0.0	4.0	6	2	64.0	1.58	12.0	12.0	2	1	3.0	6.0	7.0	2.0	2.0	1.0	1.0
3	3	4	3	3	3	3	4	4	4	4	3	4	48.0	2	1.0	1	2.0	0.0	2.0	6	3	64.0	1.66	6.0	5.0	1	0	1.0	2.0	7.0	3.0	2.0	1.0	1.0
2	2	4	3	3	3	3	4	4	2	3	3	3	68.0	1	1.0	1	2.0	0.0	1.0	6	2	42.0	1.42	5.0	3.0	1	1	1.0	6.0	1.0	1.0	1.0	1.0	1.0
4	4	4	4	4	4	4	4	4	4	4	4	4	72.0	2	1.0	2	2.0	1.0	3.0	3	3	56.0	1.56	2.0	2.0	1	0	1.0	1.0	1.0	3.0	2.0	2.0	3.0
5	4	5	5	5	4	5	5	5	5	5	5	5	50.0	2	1.0	1	2.0	1.0	2.0	6	2	64.0	1.64	3.0	3.0	1	0	1.0	5.0	6.0	1.0	1.0	1.0	1.0
4	4	4	4	4	4	4	4	4	4	4	4	4	77.0	2	1.0	3	3.0	1.0	3.0	3	3	56.0	1.56	2.0	2.0	1	0	1.0	1.0	2.0	3.0	4.0	3.0	2.0
4	4	4	4	4	4	4	4	4	4	4	4	4	75.0	2	1.0	3	2.0	1.0	3.0	4	3	55.0	1.55	2.0	2.0	1	0	1.0	6.0	7.0	3.0	2.0	2.0	2.0
4	4	4	4	4	4	4	4	4	4	4	4	4	56.0	2	1.0	2	2.0	1.0	2.0	6	3	60.0	1.6	10.0	10.0	1	0	1.0	6.0	7.0	1.0	1.0	1.0	1.0
4	4	4	4	4	4	4	4	4	4	4	4	4	65.0	1	1.0	3	2.0	1.0	3.0	4	3	55.0	1.55	1.0	1.0	1	1	1.0	6.0	7.0	2.0	2.0	2.0	2.0
4	4	4	4	4	4	4	4	4	4	4	4	4	64.0	1	1.0	2	2.0	1.0	1.0	6	2	46.0	1.46	1.0	1.0	1	0	1.0	6.0	7.0	1.0	1.0	1.0	1.0
5	4	5	5	5	4	5	4	5	5	5	5	4	70.0	1	1.0	1	2.0	1.0	1.0	6	2	36.0	1.36	8.0	8.0	1	0	1.0	6.0	7.0	1.0	1.0	1.0	1.0
4	4	4	4	4	4	4	4	4	4	4	4	4	60.0	2	1.0	2	2.0	1.0	2.0	6	2	60.0	1.6	3.0	3.0	1	0	1.0	6.0	7.0	1.0	1.0	1.0	1.0
4	4	4	4	4	4	4	4	4	4	4	4	4	50.0	2	1.0	1	2.0	1.0	2.0	6	2	64.0	1.64	2.0	2.0	1	0	1.0	5.0	6.0	1.0	1.0	1.0	1.0
4	4	4	4	4	4	4	4	4	4	4	4	4	72.0	1	1.0	3	2.0	1.0	3.0	3	3	52.0	1.52	2.0	2.0	1	0	1.0	6.0	7.0	2.0	2.0	1.0	2.0
4	4	5	5	5	4	5	4	5	5	5	5	5	70.0	1	1.0	1	4.0	1.0	1.0	6	2	47.0	1.47	8.0	8.0	1	1	1.0	6.0	7.0	1.0	1.0	1.0	1.0
5	5	5	4	5	4	5	4	5	5	5	5	5	56.0	1	1.0	4	2.0	1.0	1.0	6	3	50.0	1.5	2.0	2.0	2	1	1.0	6.0	7.0	1.0	1.0	1.0	1.0
5	5	5	5	5	4	5	4	4	4	5	5	5	66.0	1	1.0	2	2.0	1.0	1.0	6	2	36.0	1.36	11.0	11.0	1	0	1.0	6.0	7.0	1.0	1.0	1.0	1.0
3	3	3	4	3	4	3	3	3	2	4	3	3	80.0	1	1.0	1	2.0	1.0	1.0	6	2	38.0	1.38	3.0	3.0	1	0	1.0	6.0	7.0	1.0	1.0	1.0	1.0
4	4	3	4	4	4	4	4	4	4	4	4	4	52.0	1	1.0	2	2.0	1.0	1.0	6	2	49.0	1.49	1.0	1.0	2	0	1.0	6.0	7.0	1.0	1.0	1.0	1.0
4	4	4	3	3	3	4	3	3	3	4	3	3	55.0	2	1.0	2	2.0	1.0	3.0	2	2	56.0	1.56	2.0	2.0	1	0	1.0	6.0	7.0	3.0	3.0	2.0	2.0
4	2	4	2	3	3	3	3	4	4	3	3	4	60.0	1	1.0	3	2.0	1.0	1.0	6	3	59.0	1.59	1.0	1.0	1	0	1.0	6.0	7.0	1.0	1.0	1.0	1.0
3	4	4	4	3	3	3	4	3	4	4	4	3	80.0	2	1.0	1	2.0	1.0	6.0	6	2	50.0	1.5	3.0	3.0	1	0	1.0	6.0	7.0	1.0	1.0	1.0	1.0
4	4	4	3	4	4	3	3	4	4	4	3	4	80.0	1	1.0	2	4.0	1.0	6.0	6	2	38.0	1.38	5.0	5.0	1	1	1.0	6.0	7.0	1.0	1.0	1.0	1.0
3	3	4	4	4	3	4	4	3	4	4	3	3	78.0	1	1.0	1	4.0	1.0	4.0	4	2	61.0	1.61	2.0	2.0	2	0	1.0	6.0	7.0	3.0	2.0	1.0	2.0
3	4	4	5	5	5	4	4	4	5	4	4	4	74.0	2	1.0	2	2.0	1.0	3.0	1	3	61.0	1.61	2.0	2.0	1	0	1.0	6.0	7.0	3.0	2.0	2.0	2.0
2	4	4	3	3	3	4	3	3	4	4	4	4	69.0	2	1.0	2	2.0	1.0	3.0	3	3	62.0	1.62	2.0	2.0	2	0	1.0	6.0	7.0	2.0	1.0	2.0	2.0
3	3	3	4	4	4	3	3	4	4	4	3	3	76.0	2	1.0	2	2.0	1.0	2.0	6	3	67.0	1.67	22.0	22.0	1	0	1.0	6.0	7.0	1.0	1.0	1.0	2.0
4	4	4	4	4	4	4	4	4	4	4	4	4	56.0	2	1.0	3	2.0	1.0	2.0	4	2	75.0	1.75	2.0	2.0	1	0	1.0	6.0	7.0	1.0	2.0	1.0	1.0
4	4	3	4	4	4	4	4	4	3	4	4	4	51.0	2	1.0	1	2.0	0.0	4.0	6	1	65.0	1.65	3.0	3.0	1	1	2.0	5.0	1.0	1.0	2.0	1.0	1.0
4	4	3	3	4	4	4	4	4	4	4	4	4	55.0	2	1.0	2	2.0	0.0	4.0	6	1	70.0	1.7	1.0	1.0	1	0	1.0	2.0	3.0	1.0	1.0	1.0	1.0
3	3	4	3	4	5	4	4	4	4	4	4	4	70.0	1	1.0	1	2.0	0.0	4.0	6	1	50.0	1.5	12.0	12.0	1	1	3.0	6.0	7.0	2.0	1.0	1.0	1.0
4	4	4	3	4	4	4	4	4	4	4	4	4	68.0	2	1.0	1	4.0	1.0	4.0	6	1	71.0	1.71	6.0	6.0	1	1	3.0	1.0	1.0	1.0	2.0	2.0	1.0
4	3	4	2	4	4	4	4	4	4	4	3	4	51.0	2	1.0	2	2.0	1.0	1.0	4	3	72.0	1.72	3.0	3.0	1	0	1.0	2.0	3.0	1.0	2.0	1.0	2.0
4	4	4	3	4	5	4	4	4	4	4	3	4	60.0	1	1.0	1	3.0	1.0	4.0	6	1	58.0	1.58	5.0	4.0	1	1	3.0	6.0	7.0	1.0	1.0	1.0	1.0
4	3	3	2	3	4	4	4	4	4	4	3	4	59.0	2	1.0	1	2.0	1.0	4.0	6	1	65.0	1.65	10.0	10.0	2	1	2.0	2.0	6.0	1.0	3.0	2.0	1.0
3	3	3	3	4	4	4	4	4	4	4	4	4	50.0	1	1.0	2	2.0	1.0	1.0	4	3	58.0	1.58	5.0	5.0	1	0	1.0	6.0	7.0	1.0	2.0	1.0	1.0
4	4	5	4	4	4	3	3	4	4	4	3	5	58.0	1	1.0	1	4.0	1.0	4.0	6	2	52.0	1.52	2.0	2.0	2	0	1.0	6.0	7.0	3.0	4.0	4.0	3.0
4	4	4	3	4	3	4	4	4	5	4	4	4	69.0	1	1.0	1	4.0	1.0	4.0	4	2	52.0	1.52	1.0	1.0	1	1	1.0	6.0	7.0	2.0	4.0	4.0	3.0
4	4	4	4	4	4	4	4	4	4	4	4	4	61.0	2	1.0	3	2.0	1.0	2.0	4	3	70.0	1.7	1.0	1.0	1	0	1.0	6.0	7.0	2.0	4.0	3.0	3.0
4	3	4	3	4	4	4	4	4	4	4	3	4	54.0	2	1.0	2	3.0	1.0	1.0	4	2	69.0	1.69	1.0	1.0	1	0	1.0	6.0	7.0	2.0	4.0	3.0	3.0
4	3	4	2	4	3	4	4	4	4	4	4	4	80.0	1	2.0	3	2.0	0.0	4.0	5	3	55.0	1.55	1.5	1.5	1	0	1.0	6.0	6.0	3.0	4.0	4.0	4.0
3	3	4	3	4	3	4	4	4	4	3	3	4	76.0	2	1.0	2	2.0	0.0	2.0	4	2	70.0	1.7	3.0	3.0	1	0	1.0	2.0	4.0	2.0	3.0	3.0	2.0
4	5	4	4	5	5	4	4	5	5	5	4	5	71.0	1	1.0	1	2.0	1.0	2.0	3	2	66.0	1.66	0.5	0.5	1	0	1.0	6.0	7.0	3.0	4.0	4.0	4.0
3	3	3	3	2	2	2	2	2	2	3	3	3	61.0	1	1.0	1	4.0	0.0	1.0	6	2	55.0	1.55	2.0	2.0	1	1	1.0	6.0	7.0	3.0	4.0	2.0	1.0
3	2	2	2	2	2	2	2	2	2	3	3	3	68.0	2	1.0	1	2.0	0.0	6.0	4	3	75.0	1.75	20.0	20.0	2	1	1.0	3.0	3.0	1.0	1.0	1.0	1.0
3	3	4	4	4	3	4	3	3	3	3	3	3	50.0	1	1.0	3	2.0	1.0	1.0	4	4	58.0	1.58	10.0	10.0	1	0	1.0	6.0	7.0	3.0	2.0	1.0	1.0
3	5	4	3	4	4	4	4	5	3	4	4	5	57.0	2	1.0	2	2.0	1.0	4.0	3	4	69.0	1.69	19.0	18.0	1	1	3.0	5.0	4.0	2.0	2.0	1.0	1.0
3	4	4	4	4	4	4	4	4	4	4	4	4	54.0	1	1.0	3	3.0	1.0	6.0	2	3	59.0	1.59	25.0	24.0	1	1	2.0	6.0	7.0	1.0	1.0	1.0	1.0
4	4	4	4	4	4	4	4	4	4	4	4	4	64.0	2	2.0	1	4.0	0.0	5.0	6	2	71.0	1.71	33.0	25.0	1	1	2.0	5.0	4.0	1.0	2.0	1.0	1.0
4	4	4	4	4	4	4	4	4	4	4	4	4	60.0	1	1.0	2	4.0	0.0	4.0	6	2	51.0	1.51	31.0	30.0	1	1	1.0	6.0	7.0	1.0	1.0	1.0	1.0
4	4	4	5	5	5	4	4	4	4	4	4	5	54.0	1	1.0	2	2.0	1.0	2.0	2	3	60.0	1.6	27.0	25.0	2	1	1.0	6.0	4.0	1.0	1.0	1.0	1.0
4	4	4	3	4	4	4	4	4	4	4	4	4	60.0	2	1.0	4	2.0	1.0	2.0	2	4	73.0	1.73	11.0	7.0	1	1	1.0	6.0	6.0	4.0	4.0	3.0	4.0
3	4	4	4	4	4	4	4	4	4	4	4	4	71.0	2	1.0	2	2.0	0.0	1.0	6	2	65.0	1.65	8.0	5.0	1	0	1.0	6.0	7.0	1.0	1.0	1.0	1.0
3	4	4	4	4	4	4	4	4	5	4	4	4	76.0	1	1.0	1	2.0	0.0	1.0	6	1	61.0	1.61	10.0	9.0	1	0	1.0	6.0	7.0	1.0	1.0	1.0	1.0
2	4	4	3	3	3	3	4	4	4	4	4	4	73.0	1	1.0	1	2.0	0.0	1.0	6	1	60.0	1.6	9.0	8.0	1	0	1.0	6.0	7.0	1.0	1.0	1.0	1.0
5	5	5	4	5	5	5	5	5	5	4	4	5	78.0	1	1.0	2	2.0	1.0	1.0	2	4	56.0	1.56	20.0	20.0	3	1	1.0	6.0	7.0	3.0	4.0	3.0	2.0
4	5	5	4	5	5	4	4	4	4	5	4	4	59.0	1	1.0	2	2.0	1.0	1.0	4	1	62.0	1.62	4.0	4.0	2	0	1.0	6.0	7.0	4.0	2.0	2.0	1.0
5	5	5	5	5	5	5	5	5	5	5	5	5	68.0	2	1.0	2	2.0	1.0	1.0	5	3	68.0	1.68	21.0	2.0	1	0	3.0	6.0	4.0	4.0	4.0	1.0	2.0
5	5	5	4	5	5	5	5	5	5	5	4	5	55.0	1	1.0	1	2.0	1.0	1.0	3	2	45.0	1.45	3.0	3.0	1	1	1.0	6.0	7.0	4.0	3.0	4.0	2.0
4	4	4	4	4	4	5	5	5	5	4	4	5	73.0	1	1.0	1	3.0	1.0	4.0	6	2	62.0	1.62	20.0	20.0	1	1	1.0	6.0	7.0	2.0	4.0	4.0	4.0
4	3	4	3	3	3	4	5	4	4	3	4	5	63.0	1	1.0	3	2.0	1.0	1.0	7	2	60.0	1.6	12.0	10.0	1	0	1.0	6.0	6.0	4.0	4.0	4.0	1.0
4	4	4	4	4	4	4	4	4	4	4	4	4	45.0	2	1.0	1	2.0	0.0	2.0	6	2	60.0	1.6	3.0	1.0	3	0	1.0	2.0	4.0	1.0	1.0	1.0	1.0
4	3	4	3	4	5	5	5	5	5	4	4	4	59.0	1	1.0	1	2.0	0.0	4.0	6	2	53.0	1.53	3.0	3.0	1	0	1.0	6.0	7.0	2.0	2.0	1.0	1.0
4	4	4	4	4	4	4	4	5	4	5	4	3	51.0	2	1.0	1	2.0	0.0	2.0	6	2	69.0	1.69	1.0	0.5	3	0	1.0	6.0	7.0	1.0	1.0	1.0	1.0
4	3	4	4	4	4	5	4	5	4	4	4	4	68.0	1	1.0	2	2.0	1.0	1.0	7	1	53.0	1.53	18.0	18.0	1	0	1.0	6.0	7.0	4.0	1.0	1.0	1.0
4	4	4	4	4	4	5	5	5	5	4	3	4	66.0	1	1.0	1	2.0	0.0	1.0	6	1	58.0	1.58	4.0	4.0	1	1	1.0	6.0	7.0	2.0	1.0	2.0	1.0
5	4	4	4	5	4	4	4	4	4	3	3	4	56.0	2	1.0	4	2.0	1.0	1.0	5	4	75.0	1.75	9.0	3.0	1	1	1.0	5.0	4.0	3.0	4.0	3.0	3.0
3	4	4	4	4	5	4	4	4	4	4	5	4	60.0	1	1.0	2	2.0	0.0	1.0	6	2	55.0	1.55	1.0	1.0	2	1	1.0	6.0	7.0	1.0	1.0	1.0	1.0
3	5	5	5	4	5	4	4	4	4	4	3	5	60.0	1	2.0	1	2.0	1.0	3.0	6	2	58.0	1.58	10.0	10.0	2	0	1.0	6.0	7.0	1.0	4.0	1.0	1.0
4	3	3	3	4	3	4	4	4	4	4	3	4	64.0	2	1.0	1	2.0	1.0	3.0	6	1	63.0	1.63	8.0	7.0	2	1	2.0	2.0	4.0	1.0	1.0	1.0	1.0
3	4	3	3	3	3	4	4	4	4	3	3	4	58.0	1	1.0	1	2.0	0.0	4.0	6	1	53.0	1.53	8.0	3.0	1	0	1.0	6.0	6.0	2.0	3.0	1.0	1.0
5	4	5	4	4	4	4	4	5	4	4	4	5	56.0	2	1.0	1	2.0	1.0	2.0	6	2	62.0	1.62	6.0	4.0	1	0	1.0	6.0	3.0	1.0	1.0	1.0	1.0
5	4	5	4	5	5	5	5	5	5	5	5	5	59.0	2	1.0	3	2.0	0.0	1.0	3	2	55.0	1.55	1.0	1.0	1	0	1.0	1.0	6.0	1.0	1.0	2.0	1.0
5	5	5	4	5	5	5	5	5	5	5	5	5	74.0	1	1.0	1	4.0	0.0	1.0	6	1	71.0	1.71	3.0	2.0	3	0	1.0	6.0	7.0	3.0	3.0	1.0	1.0
5	4	5	3	4	5	5	5	5	5	5	5	5	73.0	2	1.0	1	2.0	1.0	2.0	5	3	68.0	1.68	41.0	41.0	1	0	1.0	5.0	1.0	4.0	3.0	3.0	1.0
3	5	5	4	4	5	5	5	5	5	5	5	5	77.0	2	1.0	3	2.0	1.0	2.0	4	3	61.0	1.61	40.0	40.0	1	1	3.0	5.0	6.0	3.0	2.0	2.0	2.0
4	4	5	4	4	5	5	5	5	5	5	4	5	68.0	1	1.0	3	2.0	1.0	2.0	5	4	60.0	1.6	20.0	20.0	1	1	3.0	6.0	7.0	3.0	3.0	3.0	3.0
5	5	5	5	5	5	5	5	5	5	5	5	5	76.0	1	1.0	3	4.0	1.0	4.0	5	3	45.0	1.45	21.0	21.0	1	1	3.0	6.0	7.0	2.0	2.0	2.0	1.0
2	2	2	2	2	3	3	2	3	3	3	3	2	74.0	1	1.0	1	2.0	0.0	2.0	6	1	70.0	1.7	10.0	10.0	1	0	1.0	6.0	7.0	2.0	2.0	1.0	1.0
3	3	3	2	3	3	2	2	2	2	3	3	2	76.0	2	1.0	1	2.0	0.0	2.0	6	1	68.0	1.68	2.0	1.0	1	0	1.0	3.0	1.0	1.0	1.0	1.0	1.0
5	5	5	5	5	5	5	4	4	4	5	4	4	69.0	2	1.0	2	2.0	0.0	2.0	6	1	65.0	1.65	8.0	8.0	1	0	1.0	5.0	3.0	3.0	2.0	2.0	1.0
4	5	5	4	4	4	4	4	4	4	5	4	4	60.0	1	1.0	1	2.0	1.0	1.0	5	3	54.0	1.54	4.0	4.0	2	0	1.0	6.0	7.0	3.0	2.0	2.0	2.0
4	4	4	4	4	4	4	4	4	4	4	4	4	64.0	1	1.0	1	2.0	1.0	1.0	3	3	57.0	1.57	5.0	2.0	1	0	1.0	6.0	7.0	3.0	2.0	3.0	2.0
5	5	5	5	5	5	5	5	5	5	5	5	5	75.0	2	1.0	1	2.0	1.0	2.0	4	3	64.0	1.64	14.0	14.0	1	1	1.0	5.0	6.0	4.0	3.0	1.0	2.0
3	4	4	4	4	4	4	4	3	3	3	3	3	71.0	1	1.0	1	4.0	1.0	1.0	5	2	51.0	1.51	14.0	14.0	2	1	1.0	6.0	4.0	4.0	2.0	1.0	4.0
4	3	3	3	4	4	4	4	4	5	4	4	4	58.0	1	1.0	1	2.0	1.0	1.0	5	3	58.0	1.58	6.0	3.0	2	1	1.0	6.0	7.0	4.0	3.0	1.0	2.0
4	4	4	3	4	4	5	5	5	5	5	5	5	58.0	2	1.0	2	2.0	1.0	2.0	5	2	72.0	1.72	7.0	7.0	1	1	3.0	1.0	4.0	4.0	3.0	2.0	2.0
5	5	5	4	5	4	4	5	5	5	5	4	5	80.0	1	2.0	2	2.0	0.0	4.0	1	4	61.0	1.61	8.0	8.0	1	0	1.0	6.0	6.0	2.0	2.0	1.0	1.0
4	3	3	3	3	3	3	4	3	4	3	3	3	80.0	1	2.0	1	4.0	0.0	4.0	6	2	55.0	1.55	8.0	8.0	1	0	1.0	6.0	6.0	1.0	2.0	2.0	1.0
4	4	4	4	4	4	4	4	4	4	4	4	4	80.0	1	1.0	1	2.0	0.0	1.0	3	2	64.0	1.64	10.0	10.0	1	1	3.0	3.0	3.0	3.0	4.0	4.0	4.0
4	4	4	3	4	4	4	4	4	4	4	4	4	48.0	2	1.0	4	2.0	1.0	1.0	3	3	15.0	1.75	3.0	3.0	2	1	1.0	1.0	2.0	3.0	3.0	3.0	2.0
3	3	3	3	3	3	4	4	4	4	4	4	4	73.0	2	1.0	1	2.0	1.0	2.0	7	2	65.0	1.59	5.0	5.0	1	1	1.0	2.0	2.0	1.0	1.0	1.0	1.0
3	3	4	4	3	3	4	4	4	4	4	4	4	56.0	1	1.0	4	2.0	1.0	1.0	2	4	65.0	1.56	10.0	10.0	2	0	1.0	6.0	7.0	4.0	4.0	4.0	4.0
3	4	4	4	4	4	4	4	4	4	4	4	4	53.0	2	1.0	3	2.0	1.0	3.0	4	3	56.0	1.68	10.0	9.0	2	0	1.0	5.0	2.0	3.0	4.0	2.0	3.0
4	3	3	3	4	4	4	4	4	4	4	4	4	60.0	1	1.0	2	2.0	1.0	3.0	7	1	52.0	1.56	4.0	3.0	3	0	1.0	6.0	4.0	1.0	1.0	2.0	1.0
3	3	4	3	3	3	3	3	4	4	4	4	4	47.0	1	1.0	4	2.0	1.0	2.0	1	3	53.0	1.55	1.0	1.0	1	0	1.0	6.0	7.0	3.0	3.0	3.0	1.0
4	4	4	4	4	4	4	4	4	4	4	4	4	46.0	2	1.0	4	2.0	1.0	1.0	5	5	70.0	1.65	2.0	2.0	1	1	1.0	1.0	4.0	3.0	3.0	3.0	3.0
4	4	4	4	4	4	4	4	4	4	4	4	4	55.0	1	1.0	1	4.0	2.0	1.0	1	2	56.0	1.53	1.0	1.0	1	0	1.0	6.0	7.0	2.0	3.0	2.0	1.0
4	4	4	4	4	4	4	4	4	4	4	4	4	49.0	1	1.0	4	2.0	1.0	3.0	1	4	50.0	1.6	1.0	1.0	1	0	1.0	6.0	7.0	3.0	3.0	4.0	4.0
5	4	5	5	5	4	5	4	5	5	5	5	5	48.0	1	1.0	4	2.0	1.0	5.0	3	3	55.0	1.5	5.0	2.0	1	0	3.0	6.0	7.0	4.0	3.0	2.0	2.0
5	4	5	5	5	4	5	4	5	4	5	5	5	45.0	2	2.0	4	3.0	2.0	1.0	4	4	60.0	1.75	1.0	1.0	1	0	3.0	5.0	6.0	3.0	3.0	3.0	3.0
5	4	5	5	5	4	5	4	5	5	5	5	5	50.0	2	1.0	2	2.0	2.0	2.0	4	1	60.0	1.6	7.0	4.0	1	0	3.0	2.0	3.0	3.0	3.0	3.0	3.0
4	5	5	5	5	4	5	5	5	5	5	5	5	75.0	2	1.0	1	2.0	1.0	3.0	7	1	60.0	1.72	3.0	1.0	2	0	2.0	6.0	7.0	2.0	2.0	2.0	2.0
4	5	4	5	5	5	5	4	5	5	5	5	5	52.0	2	1.0	2	2.0	1.0	2.0	6	2	61.0	1.6	5.0	5.0	1	1	1.0	1.0	7.0	1.0	1.0	1.0	1.0
4	4	4	4	4	4	4	4	4	4	4	4	4	52.0	2	1.0	3	2.0	1.0	2.0	4	4	52.0	1.7	0.5	0.5	1	0	1.0	6.0	3.0	1.0	1.0	1.0	1.0
5	4	5	5	5	4	5	4	5	5	5	5	5	62.0	2	1.0	3	2.0	1.0	3.0	6	2	63.0	1.59	12.0	12.0	2	1	1.0	6.0	7.0	3.0	2.0	2.0	1.0
4	4	4	4	4	4	4	4	4	4	4	4	4	68.0	2	1.0	2	2.0	1.0	3.0	6	2	66.0	1.72	5.0	5.0	1	1	1.0	6.0	7.0	1.0	1.0	1.0	1.0
5	5	5	5	5	4	5	4	5	5	5	5	5	61.0	2	1.0	2	2.0	1.0	2.0	6	2	89.0	1.74	2.0	2.0	2	1	1.0	1.0	6.0	1.0	1.0	1.0	1.0
5	5	4	5	5	5	5	5	5	5	5	5	4	75.0	2	1.0	1	2.0	1.0	3.0	3	3	61.0	1.61	1.0	1.0	2	0	1.0	5.0	7.0	3.0	2.0	3.0	2.0
4	4	4	4	4	4	4	4	4	4	4	4	4	74.0	2	1.0	1	2.0	1.0	3.0	4	2	58.0	1.58	2.0	2.0	1	0	1.0	1.0	2.0	3.0	2.0	2.0	3.0
5	4	5	5	5	4	5	4	5	5	5	5	5	60.0	1	2.0	3	2.0	1.0	3.0	2	3	56.0	1.56	2.0	2.0	2	0	1.0	6.0	7.0	3.0	3.0	4.0	2.0
4	4	4	4	4	4	4	4	4	4	4	5	5	55.0	2	1.0	3	2.0	1.0	3.0	3	3	58.0	1.58	1.0	1.0	1	0	1.0	6.0	7.0	2.0	2.0	2.0	2.0
4	4	4	4	4	4	4	4	4	4	4	4	4	72.0	1	1.0	3	2.0	1.0	3.0	3	3	64.0	1.64	1.0	1.0	2	1	1.0	2.0	4.0	2.0	2.0	3.0	2.0
4	4	4	4	4	4	4	4	4	4	4	4	4	73.0	2	1.0	2	4.0	1.0	1.0	6	2	67.0	1.67	1.0	1.0	1	0	1.0	1.0	1.0	1.0	1.0	1.0	1.0
3	3	2	3	2	2	3	3	3	3	3	3	4	72.0	2	1.0	2	2.0	1.0	3.0	3	3	56.0	1.56	2.0	2.0	1	0	1.0	1.0	1.0	3.0	2.0	2.0	3.0
4	4	4	4	4	3	4	4	4	4	4	4	4	50.0	2	1.0	1	2.0	1.0	2.0	6	2	64.0	1.64	3.0	3.0	1	0	1.0	5.0	6.0	1.0	1.0	1.0	1.0
4	3	3	3	3	4	4	4	4	4	4	3	4	77.0	2	1.0	3	3.0	1.0	3.0	3	3	56.0	1.56	2.0	2.0	1	0	1.0	1.0	2.0	3.0	4.0	3.0	2.0
4	4	4	4	4	4	4	4	4	4	4	4	4	75.0	2	1.0	3	2.0	1.0	3.0	4	3	55.0	1.55	2.0	2.0	1	0	1.0	6.0	7.0	3.0	2.0	2.0	2.0
4	4	4	3	4	4	4	4	4	4	4	3	4	56.0	2	1.0	2	2.0	1.0	2.0	6	3	60.0	1.6	10.0	10.0	1	0	1.0	6.0	7.0	1.0	1.0	1.0	1.0
4	2	3	3	3	3	4	4	4	4	3	3	4	65.0	1	1.0	3	2.0	1.0	3.0	4	3	55.0	1.55	1.0	1.0	1	1	1.0	6.0	7.0	2.0	2.0	2.0	2.0
4	3	4	2	3	3	4	4	5	3	5	4	5	64.0	1	1.0	2	2.0	1.0	1.0	6	2	46.0	1.46	1.0	1.0	1	0	1.0	6.0	7.0	1.0	1.0	1.0	1.0
3	4	3	4	5	4	5	4	4	4	5	5	5	70.0	1	1.0	1	2.0	1.0	1.0	6	2	36.0	1.36	8.0	8.0	1	0	1.0	6.0	7.0	1.0	1.0	1.0	1.0
4	4	4	4	5	4	5	4	4	4	5	4	5	60.0	2	1.0	2	2.0	1.0	2.0	6	2	60.0	1.6	3.0	3.0	1	0	1.0	6.0	7.0	1.0	1.0	1.0	1.0
5	5	4	5	4	3	4	4	5	4	4	4	4	80.0	2	1.0	1	2.0	0.0	4.0	6	2	72.0	1.72	1.0	1.0	1	0	1.0	5.0	6.0	1.0	1.0	1.0	1.0
4	4	4	3	3	4	4	4	4	4	5	4	4	57.0	1	1.0	1	2.0	0.0	1.0	6	1	57.0	1.57	2.0	2.0	1	0	1.0	6.0	7.0	1.0	1.0	1.0	1.0
5	5	5	5	5	5	5	5	5	5	3	3	5	75.0	1	1.0	1	3.0	0.0	4.0	6	1	65.0	1.65	2.0	2.0	1	0	1.0	6.0	7.0	1.0	1.0	1.0	1.0
4	3	4	2	3	3	4	4	4	3	4	3	3	63.0	1	1.0	1	2.0	0.0	1.0	6	1	56.0	1.56	14.0	14.0	1	1	1.0	6.0	6.0	2.0	3.0	1.0	1.0
3	5	5	3	3	4	4	5	5	5	3	4	4	65.0	2	2.0	2	4.0	1.0	4.0	4	3	73.0	1.73	33.0	33.0	2	1	1.0	6.0	3.0	2.0	1.0	1.0	1.0
4	5	4	3	3	4	4	5	5	5	3	4	4	51.0	2	1.0	2	3.0	0.0	5.0	6	2	71.0	1.71	21.0	15.0	1	1	2.0	3.0	6.0	1.0	1.0	1.0	1.0
4	5	5	4	4	4	5	5	5	5	4	4	4	50.0	2	1.0	1	2.0	1.0	2.0	6	2	70.0	1.7	3.0	2.0	1	1	1.0	5.0	7.0	2.0	4.0	3.0	1.0
4	4	4	3	3	4	3	4	4	4	4	4	4	50.0	2	1.0	2	2.0	1.0	1.0	4	3	75.0	1.75	7.0	7.0	2	1	2.0	6.0	4.0	2.0	3.0	3.0	3.0
3	3	3	4	4	4	4	4	4	4	3	4	3	55.0	2	1.0	1	4.0	1.0	1.0	6	1	65.0	1.65	11.0	11.0	1	0	2.0	2.0	3.0	2.0	2.0	2.0	3.0
4	3	4	4	3	4	4	4	4	4	4	4	4	55.0	2	1.0	1	2.0	1.0	1.0	2	3	68.0	1.68	10.0	9.0	2	0	3.0	1.0	2.0	2.0	2.0	2.0	2.0
4	4	4	3	4	4	4	4	4	4	5	4	4	47.0	1	1.0	3	2.0	1.0	2.0	7	4	60.0	1.6	0.5	0.5	1	0	2.0	6.0	7.0	2.0	1.0	3.0	1.0
4	3	3	2	3	3	4	4	4	4	3	4	5	69.0	1	1.0	2	4.0	1.0	1.0	6	2	58.0	1.58	0.5	0.5	1	1	2.0	6.0	7.0	2.0	2.0	2.0	1.0
3	3	3	2	3	3	4	4	3	5	3	3	5	65.0	2	1.0	1	2.0	1.0	2.0	3	2	68.0	1.68	4.0	4.0	1	1	1.0	3.0	4.0	1.0	3.0	2.0	2.0
3	4	4	3	4	4	5	5	4	4	5	4	5	66.0	1	1.0	2	2.0	1.0	2.0	2	4	58.0	1.58	2.0	2.0	1	1	2.0	6.0	7.0	2.0	3.0	2.0	1.0
3	4	4	4	3	3	4	4	4	4	5	4	4	62.0	2	1.0	2	3.0	1.0	4.0	3	4	70.0	1.7	5.0	5.0	1	1	1.0	4.0	4.0	3.0	2.0	2.0	3.0
4	3	2	3	3	4	4	4	4	3	4	3	4	78.0	2	1.0	4	2.0	1.0	4.0	3	5	69.0	1.69	10.0	10.0	2	0	3.0	5.0	6.0	3.0	3.0	3.0	3.0
3	4	2	2	4	4	4	4	4	5	5	4	4	69.0	2	1.0	3	2.0	1.0	6.0	5	4	72.0	1.72	5.0	5.0	1	0	1.0	5.0	3.0	2.0	2.0	2.0	2.0
2	1	4	2	1	2	2	2	3	2	3	3	3	67.0	2	1.0	1	3.0	0.0	1.0	4	3	67.0	1.67	8.0	6.0	1	0	1.0	5.0	2.0	1.0	1.0	1.0	1.0
3	4	4	3	4	3	3	3	4	4	5	4	5	71.0	1	1.0	1	2.0	0.0	1.0	6	2	56.0	1.56	3.0	3.0	2	1	1.0	6.0	7.0	1.0	1.0	2.0	1.0
2	4	4	3	4	4	5	5	4	4	4	3	5	74.0	1	1.0	2	2.0	1.0	4.0	1	4	58.0	1.58	2.0	2.0	1	0	3.0	6.0	7.0	2.0	3.0	3.0	3.0
3	2	3	3	3	4	3	3	4	5	4	4	5	73.0	1	1.0	3	2.0	1.0	1.0	5	4	63.0	1.63	20.0	15.0	2	1	3.0	3.0	2.0	3.0	2.0	2.0	2.0
5	5	5	4	4	4	4	4	5	5	5	4	3	66.0	2	1.0	1	4.0	0.0	5.0	4	2	71.0	1.71	9.0	5.0	1	1	3.0	2.0	1.0	3.0	3.0	1.0	1.0
2	5	5	4	5	5	4	5	5	5	5	4	5	70.0	1	1.0	4	2.0	1.0	1.0	1	3	65.0	1.65	5.0	5.0	1	0	1.0	6.0	4.0	3.0	3.0	4.0	3.0
3	3	4	2	4	4	3	3	4	4	5	4	5	80.0	1	1.0	1	2.0	0.0	2.0	6	1	52.0	1.52	6.0	6.0	1	0	1.0	6.0	7.0	1.0	4.0	1.0	1.0
4	3	4	3	4	3	3	3	4	3	4	4	4	75.0	2	1.0	3	2.0	1.0	2.0	2	2	70.0	1.7	11.0	8.0	1	1	1.0	2.0	1.0	2.0	2.0	2.0	1.0
4	5	4	4	4	4	4	4	4	5	4	4	5	78.0	2	1.0	2	2.0	0.0	1.0	6	1	70.0	1.7	4.0	3.0	1	1	1.0	5.0	7.0	1.0	4.0	1.0	1.0
4	4	4	4	4	4	3	4	3	4	3	4	4	53.0	2	1.0	2	2.0	0.0	2.0	4	3	72.0	1.72	3.0	1.0	1	1	1.0	5.0	2.0	1.0	1.0	1.0	1.0
4	3	4	3	3	4	4	4	4	3	4	4	4	57.0	1	1.0	1	3.0	0.0	1.0	6	2	56.0	1.56	3.0	3.0	1	0	3.0	6.0	7.0	3.0	2.0	1.0	1.0
3	3	4	3	3	4	3	4	3	3	3	3	3	67.0	1	1.0	3	3.0	0.0	1.0	3	3	62.0	1.62	8.0	5.0	1	0	1.0	6.0	2.0	3.0	3.0	1.0	2.0
4	4	3	3	3	3	4	3	4	4	4	4	4	70.0	1	1.0	1	4.0	0.0	4.0	6	1	40.0	1.4	6.0	2.0	1	1	1.0	6.0	2.0	1.0	1.0	1.0	1.0
3	2	4	3	3	2	3	2	4	3	4	3	3	73.0	1	2.0	4	2.0	0.0	4.0	1	5	70.0	1.7	5.0	3.0	1	1	3.0	6.0	7.0	4.0	4.0	1.0	3.0
3	4	4	3	4	4	3	4	4	3	4	3	3	49.0	1	1.0	1	2.0	0.0	2.0	6	3	64.0	1.64	2.0	2.0	1	0	1.0	6.0	4.0	4.0	1.0	2.0	1.0
3	3	4	3	3	4	4	4	4	3	4	4	4	48.0	1	1.0	2	2.0	0.0	1.0	4	4	59.0	1.59	4.0	4.0	2	0	1.0	6.0	7.0	3.0	3.0	1.0	1.0
2	3	4	3	3	4	2	2	2	3	4	3	5	74.0	1	1.0	4	4.0	0.0	4.0	6	3	61.0	1.61	2.0	2.0	1	0	3.0	6.0	7.0	3.0	3.0	3.0	2.0
3	4	3	3	5	5	3	3	5	4	5	3	4	53.0	1	1.0	1	2.0	0.0	1.0	6	3	56.0	1.56	5.0	5.0	3	0	1.0	6.0	4.0	3.0	3.0	1.0	1.0
4	3	4	2	3	4	3	2	4	3	4	2	2	70.0	2	1.0	4	4.0	1.0	6.0	5	5	75.0	1.75	5.0	5.0	1	0	1.0	6.0	7.0	2.0	2.0	2.0	2.0
3	4	4	5	5	5	3	4	4	4	4	4	5	71.0	1	1.0	1	4.0	0.0	4.0	6	1	53.0	1.53	2.0	2.0	1	1	1.0	6.0	2.0	1.0	1.0	1.0	1.0
5	3	3	3	3	4	4	3	4	3	5	4	5	73.0	1	1.0	4	4.0	1.0	6.0	3	5	65.0	1.65	7.0	3.0	1	0	1.0	6.0	7.0	2.0	2.0	2.0	2.0
4	4	4	3	4	5	4	3	5	4	4	4	5	73.0	2	1.0	4	3.0	1.0	6.0	6	4	73.0	1.73	5.0	5.0	1	0	1.0	6.0	7.0	2.0	2.0	3.0	3.0
3	3	4	3	3	3	3	3	4	4	4	4	4	51.0	2	1.0	1	2.0	0.0	2.0	6	3	68.0	1.68	5.0	3.0	1	0	1.0	1.0	4.0	3.0	3.0	1.0	1.0
2	3	3	3	3	3	2	3	3	4	4	4	4	72.0	2	1.0	4	4.0	1.0	5.0	3	4	75.0	1.75	5.0	3.0	1	0	1.0	6.0	7.0	3.0	3.0	3.0	4.0
2	5	5	5	5	5	4	4	5	4	5	5	4	76.0	1	1.0	1	2.0	0.0	1.0	6	1	55.0	1.55	5.0	3.0	1	1	1.0	6.0	1.0	1.0	1.0	1.0	1.0
3	3	4	3	3	3	3	4	4	4	4	3	4	51.0	2	2.0	1	4.0	0.0	1.0	6	2	80.0	1.8	6.0	5.0	2	0	1.0	2.0	1.0	1.0	1.0	1.0	1.0
5	3	3	3	3	4	4	3	4	3	5	4	5	68.0	2	1.0	3	4.0	1.0	4.0	2	3	58.0	1.58	12.0	7.0	2	1	3.0	6.0	4.0	2.0	2.0	3.0	1.0
4	4	4	3	4	5	4	3	5	4	4	4	5	57.0	2	1.0	1	4.0	0.0	1.0	6	2	70.0	1.7	6.0	6.0	1	1	1.0	1.0	1.0	1.0	1.0	1.0	1.0
3	3	4	3	3	3	3	3	4	4	4	4	4	45.0	1	1.0	1	2.0	0.0	1.0	6	1	53.0	1.53	9.0	9.0	1	1	1.0	6.0	7.0	1.0	2.0	1.0	1.0
2	3	3	3	3	3	2	3	3	4	4	4	4	70.0	1	1.0	2	4.0	0.0	1.0	5	2	60.0	1.6	8.0	5.0	2	1	2.0	6.0	7.0	2.0	2.0	3.0	3.0
2	5	5	5	5	5	4	4	5	4	5	5	4	50.0	2	1.0	3	2.0	0.0	2.0	3	3	76.0	1.76	4.0	3.0	1	1	1.0	5.0	2.0	1.0	2.0	1.0	1.0
3	3	4	3	3	3	3	4	4	4	4	3	4	53.0	1	1.0	1	2.0	0.0	1.0	6	2	49.0	1.49	2.0	2.0	1	0	1.0	6.0	7.0	2.0	2.0	1.0	1.0
